# Supplementary material for: Antimicrobial Resistance Patterns of Escherichia coli Isolated from Sheep and Beef Farms in England and Wales: A Comparison of Disk Diffusion Interpretation Methods
Source: Antibiotics (Basel). 2021 Apr 16;10(4):453. doi: 10.3390/antibiotics10040453 (PMC8073771; doi:10.3390/antibiotics10040453)
Supplement: Supplementary file 1 [file antibiotics-10-00453-s001.zip]

Archive with 1 entries (1 files):
- antibiotics-1153299-supplementary.xls
