# Supplementary material for: Antimicrobial Resistance Patterns of Escherichia coli Isolated from Sheep and Beef Farms in England and Wales: A Comparison of Disk Diffusion Interpretation Methods
Source: Antibiotics (Basel). 2021 Apr 16;10(4):453. doi: 10.3390/antibiotics10040453 (PMC8073771; doi:10.3390/antibiotics10040453)
Supplement: Supplementary file 1 [file antibiotics-10-00453-s001.zip › antibiotics-1153299-supplementary.xls]

## Sheet: Sheet1
Farmno	Sampleno	id	Species	te_wt_2species	n_wt_2species	sh_wt_2species	cip_wt_2species	amp_wt_2species	sxt_wt_2species	c_wt_2species	ipm_wt_2species	indoor	bin_tet	bin_pen	bin_amino	bin_mac	bin_phen	bin_sulfa	te_clin2	z2rain	z2max_temp	z2min_temp	z2sun	amc_wt_2species	ctx_wt_2species	sus_all_wt	te_nwt_2species	collection_month	collection_season	west_midlands	wales	south_eng	altitude	z2_no_ewes	z2_no_cow_over12	z2_micro_diversity	z2_cu_conc	z2_zn_conc	z2_pb_conc	z2_co_conc
7	1	1	Cow	1	1	1	1	1	1	1	1	1	1	0	0	0	1	1	1	-1.05752	-1.68132	-2.11453	-1.17563	1	1	1	0	2	1	1	0	0	105	-1.21057	0.218503	-0.487888	-0.281546	-0.482598	-0.079472	-0.588126
7	1	2	Cow	1	1	1	1	1	1	1	1	1	1	0	0	0	1	1	1	-1.05752	-1.68132	-2.11453	-1.17563	1	1	1	0	2	1	1	0	0	105	-1.21057	0.218503	-0.487888	-0.281546	-0.482598	-0.079472	-0.588126
7	1	3	Cow	1	1	1	1	1	1	1	1	1	1	0	0	0	1	1	1	-1.05752	-1.68132	-2.11453	-1.17563	1	1	1	0	2	1	1	0	0	105	-1.21057	0.218503	-0.487888	-0.281546	-0.482598	-0.079472	-0.588126
7	2	4	Cow	1	1	1	1	1	1	1	1	1	1	0	0	0	1	1	1	-1.05752	-1.68132	-2.11453	-1.17563	1	1	1	0	2	1	1	0	0	105	-1.21057	0.218503	-0.487888	-0.281546	-0.482598	-0.079472	-0.588126
7	2	5	Cow	1	1	1	1	1	1	1	1	1	1	0	0	0	1	1	1	-1.05752	-1.68132	-2.11453	-1.17563	1	1	1	0	2	1	1	0	0	105	-1.21057	0.218503	-0.487888	-0.281546	-0.482598	-0.079472	-0.588126
7	3	6	Cow	1	1	1	1	1	1	1	1	1	1	0	0	0	1	1	1	-1.05752	-1.68132	-2.11453	-1.17563	1	1	1	0	2	1	1	0	0	105	-1.21057	0.218503	-0.487888	-0.281546	-0.482598	-0.079472	-0.588126
7	3	7	Cow	1	1	1	1	1	1	1	1	1	1	0	0	0	1	1	1	-1.05752	-1.68132	-2.11453	-1.17563	1	1	1	0	2	1	1	0	0	105	-1.21057	0.218503	-0.487888	-0.281546	-0.482598	-0.079472	-0.588126
7	3	8	Cow	1	1	1	1	1	1	1	1	1	1	0	0	0	1	1	1	-1.05752	-1.68132	-2.11453	-1.17563	1	1	1	0	2	1	1	0	0	105	-1.21057	0.218503	-0.487888	-0.281546	-0.482598	-0.079472	-0.588126
7	4	9	Cow	1	1	1	0	1	1	1	1	1	1	0	0	0	1	1	1	-1.05752	-1.68132	-2.11453	-1.17563	1	1	0	0	2	1	1	0	0	105	-1.21057	0.218503	-0.487888	-0.281546	-0.482598	-0.079472	-0.588126
7	2	10	Cow	1	1	1	1	1	1	1	1	1	1	0	0	0	1	1	1	-1.05752	-1.68132	-2.11453	-1.17563	1	1	1	0	2	1	1	0	0	105	-1.21057	0.218503	-0.487888	-0.281546	-0.482598	-0.079472	-0.588126
7	4	11	Cow	1	1	1	1	1	1	1	1	1	1	0	0	0	1	1	1	-1.05752	-1.68132	-2.11453	-1.17563	1	1	1	0	2	1	1	0	0	105	-1.21057	0.218503	-0.487888	-0.281546	-0.482598	-0.079472	-0.588126
7	4	12	Cow	1	1	1	1	1	1	1	1	1	1	0	0	0	1	1	1	-1.05752	-1.68132	-2.11453	-1.17563	1	1	1	0	2	1	1	0	0	105	-1.21057	0.218503	-0.487888	-0.281546	-0.482598	-0.079472	-0.588126
7	5	13	Cow	1	1	1	1	1	1	1	1	1	1	0	0	0	1	1	1	-1.05752	-1.68132	-2.11453	-1.17563	1	1	1	0	2	1	1	0	0	105	-1.21057	0.218503	-0.487888	-0.281546	-0.482598	-0.079472	-0.588126
7	5	14	Cow	1	1	1	1	1	1	1	1	1	1	0	0	0	1	1	1	-1.05752	-1.68132	-2.11453	-1.17563	1	1	1	0	2	1	1	0	0	105	-1.21057	0.218503	-0.487888	-0.281546	-0.482598	-0.079472	-0.588126
7	5	15	Cow	1	1	1	1	1	1	1	1	1	1	0	0	0	1	1	1	-1.05752	-1.68132	-2.11453	-1.17563	1	1	1	0	2	1	1	0	0	105	-1.21057	0.218503	-0.487888	-0.281546	-0.482598	-0.079472	-0.588126
7	5	16	Cow	1	1	1	1	1	1	1	1	1	1	0	0	0	1	1	1	-1.05752	-1.68132	-2.11453	-1.17563	1	1	1	0	2	1	1	0	0	105	-1.21057	0.218503	-0.487888	-0.281546	-0.482598	-0.079472	-0.588126
7	6	17	Cow	0	1	1	1	1	1	1	1	1	1	0	0	0	1	1	0	-1.05752	-1.68132	-2.11453	-1.17563	1	1	0	1	2	1	1	0	0	105	-1.21057	0.218503	-0.487888	-0.281546	-0.482598	-0.079472	-0.588126
7	6	18	Cow	0	1	1	1	1	1	1	1	1	1	0	0	0	1	1	0	-1.05752	-1.68132	-2.11453	-1.17563	1	1	0	1	2	1	1	0	0	105	-1.21057	0.218503	-0.487888	-0.281546	-0.482598	-0.079472	-0.588126
7	6	19	Cow	0	1	1	1	1	1	1	1	1	1	0	0	0	1	1	0	-1.05752	-1.68132	-2.11453	-1.17563	1	1	0	1	2	1	1	0	0	105	-1.21057	0.218503	-0.487888	-0.281546	-0.482598	-0.079472	-0.588126
7	7	20	Cow	0	1	1	1	1	1	1	1	1	1	0	0	0	1	1	0	-1.05752	-1.68132	-2.11453	-1.17563	1	1	0	1	2	1	1	0	0	105	-1.21057	0.218503	-0.487888	-0.281546	-0.482598	-0.079472	-0.588126
7	7	21	Cow	0	1	1	1	1	1	1	1	1	1	0	0	0	1	1	0	-1.05752	-1.68132	-2.11453	-1.17563	1	1	0	1	2	1	1	0	0	105	-1.21057	0.218503	-0.487888	-0.281546	-0.482598	-0.079472	-0.588126
7	7	22	Cow	0	1	1	1	1	1	1	1	1	1	0	0	0	1	1	0	-1.05752	-1.68132	-2.11453	-1.17563	1	1	0	1	2	1	1	0	0	105	-1.21057	0.218503	-0.487888	-0.281546	-0.482598	-0.079472	-0.588126
7	7	23	Cow	1	1	1	1	1	1	1	1	1	1	0	0	0	1	1	1	-1.05752	-1.68132	-2.11453	-1.17563	1	1	1	0	2	1	1	0	0	105	-1.21057	0.218503	-0.487888	-0.281546	-0.482598	-0.079472	-0.588126
7	8	24	Cow	1	1	1	1	1	1	1	1	1	1	0	0	0	1	1	1	-1.05752	-1.68132	-2.11453	-1.17563	1	1	1	0	2	1	1	0	0	105	-1.21057	0.218503	-0.487888	-0.281546	-0.482598	-0.079472	-0.588126
7	8	25	Cow	0	1	1	1	1	1	0	1	1	1	0	0	0	1	1	0	-1.05752	-1.68132	-2.11453	-1.17563	1	1	0	1	2	1	1	0	0	105	-1.21057	0.218503	-0.487888	-0.281546	-0.482598	-0.079472	-0.588126
7	8	26	Cow	1	1	1	1	1	1	1	1	1	1	0	0	0	1	1	1	-1.05752	-1.68132	-2.11453	-1.17563	1	1	1	0	2	1	1	0	0	105	-1.21057	0.218503	-0.487888	-0.281546	-0.482598	-0.079472	-0.588126
7	9	27	Cow	1	1	1	1	1	1	1	1	1	1	0	0	0	1	1	1	-1.05752	-1.68132	-2.11453	-1.17563	1	1	1	0	2	1	1	0	0	105	-1.21057	0.218503	-0.487888	-0.281546	-0.482598	-0.079472	-0.588126
7	9	28	Cow	1	1	1	1	1	1	1	1	1	1	0	0	0	1	1	1	-1.05752	-1.68132	-2.11453	-1.17563	1	1	1	0	2	1	1	0	0	105	-1.21057	0.218503	-0.487888	-0.281546	-0.482598	-0.079472	-0.588126
7	9	29	Cow	1	1	1	1	1	1	1	1	1	1	0	0	0	1	1	1	-1.05752	-1.68132	-2.11453	-1.17563	1	1	1	0	2	1	1	0	0	105	-1.21057	0.218503	-0.487888	-0.281546	-0.482598	-0.079472	-0.588126
7	10	30	Cow	1	1	1	1	1	1	1	1	1	1	0	0	0	1	1	1	-1.05752	-1.68132	-2.11453	-1.17563	1	1	1	0	2	1	1	0	0	105	-1.21057	0.218503	-0.487888	-0.281546	-0.482598	-0.079472	-0.588126
7	10	31	Cow	0	1	1	1	1	1	1	1	1	1	0	0	0	1	1	0	-1.05752	-1.68132	-2.11453	-1.17563	1	1	0	1	2	1	1	0	0	105	-1.21057	0.218503	-0.487888	-0.281546	-0.482598	-0.079472	-0.588126
7	10	32	Cow	1	1	1	1	1	1	1	1	1	1	0	0	0	1	1	1	-1.05752	-1.68132	-2.11453	-1.17563	1	1	1	0	2	1	1	0	0	105	-1.21057	0.218503	-0.487888	-0.281546	-0.482598	-0.079472	-0.588126
1	11	33	Cow	0	1	1	1	1	1	1	1	1	0	0	0	1	0	0	0	0.606024	-1.52031	-1.95488		1	1	0	1	2	1	1	0	0	73	-1.21057	0.207216	1.65361	0.248742	-0.263032	-0.621983	1.02686
1	11	34	Cow	1	1	1	1	1	1	1	1	1	0	0	0	1	0	0	1	0.606024	-1.52031	-1.95488		1	1	1	0	2	1	1	0	0	73	-1.21057	0.207216	1.65361	0.248742	-0.263032	-0.621983	1.02686
1	11	35	Cow	0	1	1	1	1	1	1	1	1	0	0	0	1	0	0	0	0.606024	-1.52031	-1.95488		1	1	0	1	2	1	1	0	0	73	-1.21057	0.207216	1.65361	0.248742	-0.263032	-0.621983	1.02686
1	12	36	Cow	1	1	0	1	1	1	1	1	1	0	0	0	1	0	0	1	0.606024	-1.52031	-1.95488		1	1	0	0	2	1	1	0	0	73	-1.21057	0.207216	1.65361	0.248742	-0.263032	-0.621983	1.02686
1	12	37	Cow	1	1	1	1	1	1	1	1	1	0	0	0	1	0	0	1	0.606024	-1.52031	-1.95488		1	1	1	0	2	1	1	0	0	73	-1.21057	0.207216	1.65361	0.248742	-0.263032	-0.621983	1.02686
1	12	38	Cow	1	1	1	1	1	1	1	1	1	0	0	0	1	0	0	1	0.606024	-1.52031	-1.95488		1	1	1	0	2	1	1	0	0	73	-1.21057	0.207216	1.65361	0.248742	-0.263032	-0.621983	1.02686
1	13	39	Cow	1	1	1	1	1	1	1	1	1	0	0	0	1	0	0	1	0.606024	-1.52031	-1.95488		1	1	1	0	2	1	1	0	0	73	-1.21057	0.207216	1.65361	0.248742	-0.263032	-0.621983	1.02686
1	13	40	Cow	1	1	1	1	1	1	1	1	1	0	0	0	1	0	0	1	0.606024	-1.52031	-1.95488		1	1	1	0	2	1	1	0	0	73	-1.21057	0.207216	1.65361	0.248742	-0.263032	-0.621983	1.02686
1	13	41	Cow	1	1	1	1	1	1	1	1	1	0	0	0	1	0	0	1	0.606024	-1.52031	-1.95488		1	1	1	0	2	1	1	0	0	73	-1.21057	0.207216	1.65361	0.248742	-0.263032	-0.621983	1.02686
1	14	42	Cow	1	1	1	1	1	1	1	1	1	0	0	0	1	0	0	1	0.606024	-1.52031	-1.95488		1	1	1	0	2	1	1	0	0	73	-1.21057	0.207216	1.65361	0.248742	-0.263032	-0.621983	1.02686
1	14	43	Cow	1	1	1	1	1	1	1	1	1	0	0	0	1	0	0	1	0.606024	-1.52031	-1.95488		1	1	1	0	2	1	1	0	0	73	-1.21057	0.207216	1.65361	0.248742	-0.263032	-0.621983	1.02686
1	14	44	Cow	1	1	1	1	1	1	1	1	1	0	0	0	1	0	0	1	0.606024	-1.52031	-1.95488		1	1	1	0	2	1	1	0	0	73	-1.21057	0.207216	1.65361	0.248742	-0.263032	-0.621983	1.02686
1	15	45	Cow	1	1	1	1	1	1	1	1	1	0	0	0	1	0	0	1	0.606024	-1.52031	-1.95488		1	1	1	0	2	1	1	0	0	73	-1.21057	0.207216	1.65361	0.248742	-0.263032	-0.621983	1.02686
1	15	46	Cow	1	1	1	1	1	1	1	1	1	0	0	0	1	0	0	1	0.606024	-1.52031	-1.95488		1	1	1	0	2	1	1	0	0	73	-1.21057	0.207216	1.65361	0.248742	-0.263032	-0.621983	1.02686
1	15	47	Cow	1	1	1	1	1	1	1	1	1	0	0	0	1	0	0	1	0.606024	-1.52031	-1.95488		1	1	1	0	2	1	1	0	0	73	-1.21057	0.207216	1.65361	0.248742	-0.263032	-0.621983	1.02686
1	16	48	Cow	1	1	1	1	1	1	1	1	1	0	0	0	1	0	0	1	0.606024	-1.52031	-1.95488		1	1	1	0	2	1	1	0	0	73	-1.21057	0.207216	1.65361	0.248742	-0.263032	-0.621983	1.02686
1	16	49	Cow	1	1	1	1	1	1	1	1	1	0	0	0	1	0	0	1	0.606024	-1.52031	-1.95488		1	1	1	0	2	1	1	0	0	73	-1.21057	0.207216	1.65361	0.248742	-0.263032	-0.621983	1.02686
1	16	50	Cow	1	1	1	0	1	1	1	1	1	0	0	0	1	0	0	1	0.606024	-1.52031	-1.95488		1	1	0	0	2	1	1	0	0	73	-1.21057	0.207216	1.65361	0.248742	-0.263032	-0.621983	1.02686
1	17	51	Cow	1	1	1	1	1	1	1	1	1	0	0	0	1	0	0	1	0.606024	-1.52031	-1.95488		1	1	1	0	2	1	1	0	0	73	-1.21057	0.207216	1.65361	0.248742	-0.263032	-0.621983	1.02686
1	17	52	Cow	1	1	1	1	1	1	1	1	1	0	0	0	1	0	0	1	0.606024	-1.52031	-1.95488		1	0	0	0	2	1	1	0	0	73	-1.21057	0.207216	1.65361	0.248742	-0.263032	-0.621983	1.02686
1	17	53	Cow	1	1	1	1	1	1	1	1	1	0	0	0	1	0	0	1	0.606024	-1.52031	-1.95488		1	1	1	0	2	1	1	0	0	73	-1.21057	0.207216	1.65361	0.248742	-0.263032	-0.621983	1.02686
1	18	54	Cow	1	1	1	1	1	1	1	1	1	0	0	0	1	0	0	1	0.606024	-1.52031	-1.95488		1	1	1	0	2	1	1	0	0	73	-1.21057	0.207216	1.65361	0.248742	-0.263032	-0.621983	1.02686
1	18	55	Cow	1	1	1	1	1	1	1	1	1	0	0	0	1	0	0	1	0.606024	-1.52031	-1.95488		1	1	1	0	2	1	1	0	0	73	-1.21057	0.207216	1.65361	0.248742	-0.263032	-0.621983	1.02686
1	18	56	Cow	1	1	1	1	1	1	1	1	1	0	0	0	1	0	0	1	0.606024	-1.52031	-1.95488		1	1	1	0	2	1	1	0	0	73	-1.21057	0.207216	1.65361	0.248742	-0.263032	-0.621983	1.02686
1	19	57	Cow	1	1	1	1	1	1	1	1	1	0	0	0	1	0	0	1	0.606024	-1.52031	-1.95488		1	1	1	0	2	1	1	0	0	73	-1.21057	0.207216	1.65361	0.248742	-0.263032	-0.621983	1.02686
1	19	58	Cow	1	1	1	1	1	1	1	1	1	0	0	0	1	0	0	1	0.606024	-1.52031	-1.95488		1	1	1	0	2	1	1	0	0	73	-1.21057	0.207216	1.65361	0.248742	-0.263032	-0.621983	1.02686
1	19	59	Cow	1	1	1	1	1	1	1	1	1	0	0	0	1	0	0	1	0.606024	-1.52031	-1.95488		1	1	1	0	2	1	1	0	0	73	-1.21057	0.207216	1.65361	0.248742	-0.263032	-0.621983	1.02686
1	20	60	Cow	1	1	0	1	1	1	1	1	1	0	0	0	1	0	0	1	0.606024	-1.52031	-1.95488		1	1	0	0	2	1	1	0	0	73	-1.21057	0.207216	1.65361	0.248742	-0.263032	-0.621983	1.02686
1	20	61	Cow	1	1	1	1	1	1	1	1	1	0	0	0	1	0	0	1	0.606024	-1.52031	-1.95488		1	1	1	0	2	1	1	0	0	73	-1.21057	0.207216	1.65361	0.248742	-0.263032	-0.621983	1.02686
1	20	62	Cow	1	1	1	1	1	1	1	1	1	0	0	0	1	0	0	1	0.606024	-1.52031	-1.95488		1	1	1	0	2	1	1	0	0	73	-1.21057	0.207216	1.65361	0.248742	-0.263032	-0.621983	1.02686
14	23	63	Sheep	1	1	1	1	1	1	1	1	0	1	1	0	0	0	0	1	-1.32748	-0.661604	-1.28968	0.267956	1	1	1	0	3	1	0	0	1	63	0.749847	-0.169001	-0.69184	-0.348899	0.00311922	-0.655277	0.310938
14	23	64	Sheep	1	1	1	1	1	1	1	1	0	1	1	0	0	0	0	1	-1.32748	-0.661604	-1.28968	0.267956	1	1	1	0	3	1	0	0	1	63	0.749847	-0.169001	-0.69184	-0.348899	0.00311922	-0.655277	0.310938
14	23	65	Sheep	1	1	1	1	1	1	1	1	0	1	1	0	0	0	0	1	-1.32748	-0.661604	-1.28968	0.267956	1	1	1	0	3	1	0	0	1	63	0.749847	-0.169001	-0.69184	-0.348899	0.00311922	-0.655277	0.310938
14	23	66	Sheep	1	1	1	1	1	1	1	1	0	1	1	0	0	0	0	1	-1.32748	-0.661604	-1.28968	0.267956	1	1	1	0	3	1	0	0	1	63	0.749847	-0.169001	-0.69184	-0.348899	0.00311922	-0.655277	0.310938
14	24	67	Sheep	1	1	1	1	1	1	1	1	0	1	1	0	0	0	0	1	-1.32748	-0.661604	-1.28968	0.267956	1	1	1	0	3	1	0	0	1	63	0.749847	-0.169001	-0.69184	-0.348899	0.00311922	-0.655277	0.310938
14	24	68	Sheep	1	1	1	1	1	1	1	1	0	1	1	0	0	0	0	1	-1.32748	-0.661604	-1.28968	0.267956	1	1	1	0	3	1	0	0	1	63	0.749847	-0.169001	-0.69184	-0.348899	0.00311922	-0.655277	0.310938
14	24	69	Sheep	1	1	1	1	1	1	1	1	0	1	1	0	0	0	0	1	-1.32748	-0.661604	-1.28968	0.267956	1	1	1	0	3	1	0	0	1	63	0.749847	-0.169001	-0.69184	-0.348899	0.00311922	-0.655277	0.310938
14	24	70	Sheep	1	1	1	1	1	1	1	1	0	1	1	0	0	0	0	1	-1.32748	-0.661604	-1.28968	0.267956	1	1	1	0	3	1	0	0	1	63	0.749847	-0.169001	-0.69184	-0.348899	0.00311922	-0.655277	0.310938
14	24	71	Sheep	1	1	1	1	1	1	1	1	0	1	1	0	0	0	0	1	-1.32748	-0.661604	-1.28968	0.267956	1	1	1	0	3	1	0	0	1	63	0.749847	-0.169001	-0.69184	-0.348899	0.00311922	-0.655277	0.310938
14	24	72	Sheep	1	1	1	1	1	1	1	1	0	1	1	0	0	0	0	1	-1.32748	-0.661604	-1.28968	0.267956	1	1	1	0	3	1	0	0	1	63	0.749847	-0.169001	-0.69184	-0.348899	0.00311922	-0.655277	0.310938
14	26	73	Cow	1	1	1	1	1	1	1	1	1	1	1	0	0	0	0	1	-1.32748	-0.661604	-1.28968	0.267956	1	1	1	0	3	1	0	0	1	63	0.749847	-0.169001	-0.69184	-0.348899	0.00311922	-0.655277	0.310938
14	26	74	Cow	1	1	1	1	1	1	1	1	1	1	1	0	0	0	0	1	-1.32748	-0.661604	-1.28968	0.267956	1	1	1	0	3	1	0	0	1	63	0.749847	-0.169001	-0.69184	-0.348899	0.00311922	-0.655277	0.310938
14	26	75	Cow	1	1	1	1	1	1	1	1	1	1	1	0	0	0	0	1	-1.32748	-0.661604	-1.28968	0.267956	1	1	1	0	3	1	0	0	1	63	0.749847	-0.169001	-0.69184	-0.348899	0.00311922	-0.655277	0.310938
14	27	76	Cow	1	1	1	1	1	1	1	1	1	1	1	0	0	0	0	1	-1.32748	-0.661604	-1.28968	0.267956	1	1	1	0	3	1	0	0	1	63	0.749847	-0.169001	-0.69184	-0.348899	0.00311922	-0.655277	0.310938
14	27	77	Cow	1	1	1	1	1	1	1	1	1	1	1	0	0	0	0	1	-1.32748	-0.661604	-1.28968	0.267956	1	1	1	0	3	1	0	0	1	63	0.749847	-0.169001	-0.69184	-0.348899	0.00311922	-0.655277	0.310938
14	27	78	Cow	1	1	1	1	1	1	1	1	1	1	1	0	0	0	0	1	-1.32748	-0.661604	-1.28968	0.267956	1	1	1	0	3	1	0	0	1	63	0.749847	-0.169001	-0.69184	-0.348899	0.00311922	-0.655277	0.310938
14	28	79	Cow	1	1	1	1	1	1	1	1	1	1	1	0	0	0	0	1	-1.32748	-0.661604	-1.28968	0.267956	1	1	1	0	3	1	0	0	1	63	0.749847	-0.169001	-0.69184	-0.348899	0.00311922	-0.655277	0.310938
14	28	80	Cow	1	1	1	1	1	1	1	1	1	1	1	0	0	0	0	1	-1.32748	-0.661604	-1.28968	0.267956	1	1	1	0	3	1	0	0	1	63	0.749847	-0.169001	-0.69184	-0.348899	0.00311922	-0.655277	0.310938
14	28	81	Cow	1	1	1	1	1	1	1	1	1	1	1	0	0	0	0	1	-1.32748	-0.661604	-1.28968	0.267956	1	1	1	0	3	1	0	0	1	63	0.749847	-0.169001	-0.69184	-0.348899	0.00311922	-0.655277	0.310938
14	28	82	Cow	1	1	1	1	1	1	1	1	1	1	1	0	0	0	0	1	-1.32748	-0.661604	-1.28968	0.267956	1	1	1	0	3	1	0	0	1	63	0.749847	-0.169001	-0.69184	-0.348899	0.00311922	-0.655277	0.310938
14	29	83	Cow	1	1	1	1	1	1	1	1	1	1	1	0	0	0	0	1	-1.32748	-0.661604	-1.28968	0.267956	1	1	1	0	3	1	0	0	1	63	0.749847	-0.169001	-0.69184	-0.348899	0.00311922	-0.655277	0.310938
14	29	84	Cow	1	1	1	1	1	1	1	1	1	1	1	0	0	0	0	1	-1.32748	-0.661604	-1.28968	0.267956	1	1	1	0	3	1	0	0	1	63	0.749847	-0.169001	-0.69184	-0.348899	0.00311922	-0.655277	0.310938
14	29	85	Cow	1	1	1	1	1	1	1	1	1	1	1	0	0	0	0	1	-1.32748	-0.661604	-1.28968	0.267956	1	1	1	0	3	1	0	0	1	63	0.749847	-0.169001	-0.69184	-0.348899	0.00311922	-0.655277	0.310938
5	31	86	Cow	1	1	1	1	1	1	1	1	1	1	1	1	1	0	0	1	-0.235478	-1.41297	-1.13003	-0.862855	1	1	1	0	3	1	0	0	1	58	-1.21057	5.39901	1.95954	-0.420995	0.231382	-0.362994	-0.668043
5	31	87	Cow	1	1	1	1	1	1	1	1	1	1	1	1	1	0	0	1	-0.235478	-1.41297	-1.13003	-0.862855	1	1	1	0	3	1	0	0	1	58	-1.21057	5.39901	1.95954	-0.420995	0.231382	-0.362994	-0.668043
5	31	88	Cow	1	1	1	1	1	1	1	1	1	1	1	1	1	0	0	1	-0.235478	-1.41297	-1.13003	-0.862855	1	1	1	0	3	1	0	0	1	58	-1.21057	5.39901	1.95954	-0.420995	0.231382	-0.362994	-0.668043
5	32	89	Cow	1	1	1	1	1	1	1	1	1	1	1	1	1	0	0	1	-0.235478	-1.41297	-1.13003	-0.862855	1	1	1	0	3	1	0	0	1	58	-1.21057	5.39901	1.95954	-0.420995	0.231382	-0.362994	-0.668043
5	32	90	Cow	1	1	1	1	1	1	1	1	1	1	1	1	1	0	0	1	-0.235478	-1.41297	-1.13003	-0.862855	1	1	1	0	3	1	0	0	1	58	-1.21057	5.39901	1.95954	-0.420995	0.231382	-0.362994	-0.668043
5	32	91	Cow	1	1	1	1	1	1	1	1	1	1	1	1	1	0	0	1	-0.235478	-1.41297	-1.13003	-0.862855	1	1	1	0	3	1	0	0	1	58	-1.21057	5.39901	1.95954	-0.420995	0.231382	-0.362994	-0.668043
5	32	92	Cow	1	1	1	1	1	1	1	1	1	1	1	1	1	0	0	1	-0.235478	-1.41297	-1.13003	-0.862855	1	1	1	0	3	1	0	0	1	58	-1.21057	5.39901	1.95954	-0.420995	0.231382	-0.362994	-0.668043
5	33	93	Cow	1	1	1	1	1	1	1	1	1	1	1	1	1	0	0	1	-0.235478	-1.41297	-1.13003	-0.862855	1	1	1	0	3	1	0	0	1	58	-1.21057	5.39901	1.95954	-0.420995	0.231382	-0.362994	-0.668043
5	33	94	Cow	1	1	1	1	1	1	1	1	1	1	1	1	1	0	0	1	-0.235478	-1.41297	-1.13003	-0.862855	1	1	1	0	3	1	0	0	1	58	-1.21057	5.39901	1.95954	-0.420995	0.231382	-0.362994	-0.668043
5	34	95	Cow	1	1	1	1	1	1	1	1	1	1	1	1	1	0	0	1	-0.235478	-1.41297	-1.13003	-0.862855	1	1	1	0	3	1	0	0	1	58	-1.21057	5.39901	1.95954	-0.420995	0.231382	-0.362994	-0.668043
5	34	96	Cow	1	1	1	1	1	1	1	1	1	1	1	1	1	0	0	1	-0.235478	-1.41297	-1.13003	-0.862855	1	1	1	0	3	1	0	0	1	58	-1.21057	5.39901	1.95954	-0.420995	0.231382	-0.362994	-0.668043
5	34	97	Cow	1	1	1	1	1	1	1	1	1	1	1	1	1	0	0	1	-0.235478	-1.41297	-1.13003	-0.862855	1	1	1	0	3	1	0	0	1	58	-1.21057	5.39901	1.95954	-0.420995	0.231382	-0.362994	-0.668043
5	35	98	Cow	1	1	1	1	1	1	1	1	1	1	1	1	1	0	0	1	-0.235478	-1.41297	-1.13003	-0.862855	1	1	1	0	3	1	0	0	1	58	-1.21057	5.39901	1.95954	-0.420995	0.231382	-0.362994	-0.668043
5	35	99	Cow	1	1	1	1	1	1	1	1	1	1	1	1	1	0	0	1	-0.235478	-1.41297	-1.13003	-0.862855	1	1	1	0	3	1	0	0	1	58	-1.21057	5.39901	1.95954	-0.420995	0.231382	-0.362994	-0.668043
5	35	100	Cow	1	1	1	1	1	0	1	1	1	1	1	1	1	0	0	1	-0.235478	-1.41297	-1.13003	-0.862855	1	0	0	0	3	1	0	0	1	58	-1.21057	5.39901	1.95954	-0.420995	0.231382	-0.362994	-0.668043
5	36	101	Cow	1	1	1	0	1	1	1	1	1	1	1	1	1	0	0	1	-0.235478	-1.41297	-1.13003	-0.862855	1	1	0	0	3	1	0	0	1	58	-1.21057	5.39901	1.95954	-0.420995	0.231382	-0.362994	-0.668043
5	36	102	Cow	1	1	1	0	1	0	1	1	1	1	1	1	1	0	0	1	-0.235478	-1.41297	-1.13003	-0.862855	1	0	0	0	3	1	0	0	1	58	-1.21057	5.39901	1.95954	-0.420995	0.231382	-0.362994	-0.668043
5	36	103	Cow	1	1	1	1	1	1	1	1	1	1	1	1	1	0	0	1	-0.235478	-1.41297	-1.13003	-0.862855	1	1	1	0	3	1	0	0	1	58	-1.21057	5.39901	1.95954	-0.420995	0.231382	-0.362994	-0.668043
5	37	104	Cow	1	1	1	1	1	1	1	1	1	1	1	1	1	0	0	1	-0.235478	-1.41297	-1.13003	-0.862855	1	1	1	0	3	1	0	0	1	58	-1.21057	5.39901	1.95954	-0.420995	0.231382	-0.362994	-0.668043
5	37	105	Cow	1	1	1	1	1	1	1	1	1	1	1	1	1	0	0	1	-0.235478	-1.41297	-1.13003	-0.862855	1	1	1	0	3	1	0	0	1	58	-1.21057	5.39901	1.95954	-0.420995	0.231382	-0.362994	-0.668043
5	37	106	Cow	1	1	1	1	1	1	1	1	1	1	1	1	1	0	0	1	-0.235478	-1.41297	-1.13003	-0.862855	1	1	1	0	3	1	0	0	1	58	-1.21057	5.39901	1.95954	-0.420995	0.231382	-0.362994	-0.668043
5	38	107	Cow	0	1	1	1	1	0	1	1	1	1	1	1	1	0	0	0	-0.235478	-1.41297	-1.13003	-0.862855	1	1	0	1	3	1	0	0	1	58	-1.21057	5.39901	1.95954	-0.420995	0.231382	-0.362994	-0.668043
5	38	108	Cow	1	1	1	1	1	1	1	1	1	1	1	1	1	0	0	1	-0.235478	-1.41297	-1.13003	-0.862855	1	0	0	0	3	1	0	0	1	58	-1.21057	5.39901	1.95954	-0.420995	0.231382	-0.362994	-0.668043
5	38	109	Cow	1	1	1	1	1	1	1	1	1	1	1	1	1	0	0	1	-0.235478	-1.41297	-1.13003	-0.862855	1	1	1	0	3	1	0	0	1	58	-1.21057	5.39901	1.95954	-0.420995	0.231382	-0.362994	-0.668043
5	39	110	Cow	1	1	1	1	1	1	1	1	1	1	1	1	1	0	0	1	-0.235478	-1.41297	-1.13003	-0.862855	1	1	1	0	3	1	0	0	1	58	-1.21057	5.39901	1.95954	-0.420995	0.231382	-0.362994	-0.668043
5	39	111	Cow	1	1	1	1	1	1	1	1	1	1	1	1	1	0	0	1	-0.235478	-1.41297	-1.13003	-0.862855	1	1	1	0	3	1	0	0	1	58	-1.21057	5.39901	1.95954	-0.420995	0.231382	-0.362994	-0.668043
5	39	112	Cow	1	1	1	1	1	1	1	1	1	1	1	1	1	0	0	1	-0.235478	-1.41297	-1.13003	-0.862855	1	1	1	0	3	1	0	0	1	58	-1.21057	5.39901	1.95954	-0.420995	0.231382	-0.362994	-0.668043
5	39	113	Cow	1	1	1	1	1	1	1	1	1	1	1	1	1	0	0	1	-0.235478	-1.41297	-1.13003	-0.862855	1	1	1	0	3	1	0	0	1	58	-1.21057	5.39901	1.95954	-0.420995	0.231382	-0.362994	-0.668043
5	40	114	Cow	1	1	1	1	1	1	1	1	1	1	1	1	1	0	0	1	-0.235478	-1.41297	-1.13003	-0.862855	1	1	1	0	3	1	0	0	1	58	-1.21057	5.39901	1.95954	-0.420995	0.231382	-0.362994	-0.668043
5	40	115	Cow	1	1	1	1	1	1	1	1	1	1	1	1	1	0	0	1	-0.235478	-1.41297	-1.13003	-0.862855	1	1	1	0	3	1	0	0	1	58	-1.21057	5.39901	1.95954	-0.420995	0.231382	-0.362994	-0.668043
5	40	116	Cow	0	1	1	1	1	1	0	1	1	1	1	1	1	0	0	0	-0.235478	-1.41297	-1.13003	-0.862855	1	1	0	1	3	1	0	0	1	58	-1.21057	5.39901	1.95954	-0.420995	0.231382	-0.362994	-0.668043
5	40	117	Cow	1	1	1	1	1	1	1	1	1	1	1	1	1	0	0	1	-0.235478	-1.41297	-1.13003	-0.862855	1	1	1	0	3	1	0	0	1	58	-1.21057	5.39901	1.95954	-0.420995	0.231382	-0.362994	-0.668043
8	41	118	Cow	1	1	1	1	1	1	1	1	1	1	1	1	0	0	0	1	-0.235478	-1.41297	-1.13003	-0.862855	1	1	1	0	3	1	0	0	1	14	-1.21057	1.07252	1.65361	0.261074	-0.523282	-0.64231	0.374205
8	41	119	Cow	1	1	1	1	1	1	1	1	1	1	1	1	0	0	0	1	-0.235478	-1.41297	-1.13003	-0.862855	1	1	1	0	3	1	0	0	1	14	-1.21057	1.07252	1.65361	0.261074	-0.523282	-0.64231	0.374205
8	41	120	Cow	1	1	1	1	1	1	1	1	1	1	1	1	0	0	0	1	-0.235478	-1.41297	-1.13003	-0.862855	1	1	1	0	3	1	0	0	1	14	-1.21057	1.07252	1.65361	0.261074	-0.523282	-0.64231	0.374205
8	41	121	Cow	1	1	1	1	1	1	1	1	1	1	1	1	0	0	0	1	-0.235478	-1.41297	-1.13003	-0.862855	1	1	1	0	3	1	0	0	1	14	-1.21057	1.07252	1.65361	0.261074	-0.523282	-0.64231	0.374205
8	42	122	Cow	1	1	1	1	1	1	1	1	1	1	1	1	0	0	0	1	-0.235478	-1.41297	-1.13003	-0.862855	1	1	1	0	3	1	0	0	1	14	-1.21057	1.07252	1.65361	0.261074	-0.523282	-0.64231	0.374205
8	42	123	Cow	1	1	1	1	1	1	1	1	1	1	1	1	0	0	0	1	-0.235478	-1.41297	-1.13003	-0.862855	1	1	1	0	3	1	0	0	1	14	-1.21057	1.07252	1.65361	0.261074	-0.523282	-0.64231	0.374205
8	42	124	Cow	1	1	1	1	1	1	1	1	1	1	1	1	0	0	0	1	-0.235478	-1.41297	-1.13003	-0.862855	1	1	1	0	3	1	0	0	1	14	-1.21057	1.07252	1.65361	0.261074	-0.523282	-0.64231	0.374205
8	43	125	Cow	1	1	1	1	1	1	1	1	1	1	1	1	0	0	0	1	-0.235478	-1.41297	-1.13003	-0.862855	1	1	1	0	3	1	0	0	1	14	-1.21057	1.07252	1.65361	0.261074	-0.523282	-0.64231	0.374205
8	43	126	Cow	1	1	1	1	1	1	1	1	1	1	1	1	0	0	0	1	-0.235478	-1.41297	-1.13003	-0.862855	1	1	1	0	3	1	0	0	1	14	-1.21057	1.07252	1.65361	0.261074	-0.523282	-0.64231	0.374205
8	43	127	Cow	1	1	1	1	1	1	1	1	1	1	1	1	0	0	0	1	-0.235478	-1.41297	-1.13003	-0.862855	1	1	1	0	3	1	0	0	1	14	-1.21057	1.07252	1.65361	0.261074	-0.523282	-0.64231	0.374205
8	43	128	Cow	1	1	1	1	1	1	1	1	1	1	1	1	0	0	0	1	-0.235478	-1.41297	-1.13003	-0.862855	1	1	1	0	3	1	0	0	1	14	-1.21057	1.07252	1.65361	0.261074	-0.523282	-0.64231	0.374205
8	44	129	Cow	1	1	1	1	1	1	1	1	1	1	1	1	0	0	0	1	-0.235478	-1.41297	-1.13003	-0.862855	1	1	1	0	3	1	0	0	1	14	-1.21057	1.07252	1.65361	0.261074	-0.523282	-0.64231	0.374205
8	44	130	Cow	1	1	1	1	1	1	1	1	1	1	1	1	0	0	0	1	-0.235478	-1.41297	-1.13003	-0.862855	1	1	1	0	3	1	0	0	1	14	-1.21057	1.07252	1.65361	0.261074	-0.523282	-0.64231	0.374205
8	44	131	Cow	1	1	1	1	1	1	1	1	1	1	1	1	0	0	0	1	-0.235478	-1.41297	-1.13003	-0.862855	1	1	1	0	3	1	0	0	1	14	-1.21057	1.07252	1.65361	0.261074	-0.523282	-0.64231	0.374205
8	44	132	Cow	1	1	1	1	1	1	1	1	1	1	1	1	0	0	0	1	-0.235478	-1.41297	-1.13003	-0.862855	1	1	1	0	3	1	0	0	1	14	-1.21057	1.07252	1.65361	0.261074	-0.523282	-0.64231	0.374205
8	44	133	Cow	1	1	1	1	1	1	1	1	1	1	1	1	0	0	0	1	-0.235478	-1.41297	-1.13003	-0.862855	1	1	1	0	3	1	0	0	1	14	-1.21057	1.07252	1.65361	0.261074	-0.523282	-0.64231	0.374205
8	45	134	Cow	1	1	1	1	1	1	1	1	1	1	1	1	0	0	0	1	-0.235478	-1.41297	-1.13003	-0.862855	1	1	1	0	3	1	0	0	1	14	-1.21057	1.07252	1.65361	0.261074	-0.523282	-0.64231	0.374205
8	45	135	Cow	1	1	1	1	1	1	1	1	1	1	1	1	0	0	0	1	-0.235478	-1.41297	-1.13003	-0.862855	1	1	1	0	3	1	0	0	1	14	-1.21057	1.07252	1.65361	0.261074	-0.523282	-0.64231	0.374205
8	45	136	Cow	1	1	1	1	1	1	1	1	1	1	1	1	0	0	0	1	-0.235478	-1.41297	-1.13003	-0.862855	1	1	1	0	3	1	0	0	1	14	-1.21057	1.07252	1.65361	0.261074	-0.523282	-0.64231	0.374205
8	45	137	Cow	1	1	1	1	1	1	1	1	1	1	1	1	0	0	0	1	-0.235478	-1.41297	-1.13003	-0.862855	1	1	1	0	3	1	0	0	1	14	-1.21057	1.07252	1.65361	0.261074	-0.523282	-0.64231	0.374205
8	46	138	Cow	1	1	1	1	1	1	1	1	1	1	1	1	0	0	0	1	-0.235478	-1.41297	-1.13003	-0.862855	1	1	1	0	3	1	0	0	1	14	-1.21057	1.07252	1.65361	0.261074	-0.523282	-0.64231	0.374205
8	46	139	Cow	1	1	1	1	1	1	1	1	1	1	1	1	0	0	0	1	-0.235478	-1.41297	-1.13003	-0.862855	1	1	1	0	3	1	0	0	1	14	-1.21057	1.07252	1.65361	0.261074	-0.523282	-0.64231	0.374205
8	46	140	Cow	1	1	1	1	1	1	1	1	1	1	1	1	0	0	0	1	-0.235478	-1.41297	-1.13003	-0.862855	1	1	1	0	3	1	0	0	1	14	-1.21057	1.07252	1.65361	0.261074	-0.523282	-0.64231	0.374205
8	46	141	Cow	1	1	1	1	1	1	1	1	1	1	1	1	0	0	0	1	-0.235478	-1.41297	-1.13003	-0.862855	1	1	1	0	3	1	0	0	1	14	-1.21057	1.07252	1.65361	0.261074	-0.523282	-0.64231	0.374205
8	47	142	Cow	1	1	1	1	1	1	1	1	1	1	1	1	0	0	0	1	-0.235478	-1.41297	-1.13003	-0.862855	1	1	1	0	3	1	0	0	1	14	-1.21057	1.07252	1.65361	0.261074	-0.523282	-0.64231	0.374205
8	47	143	Cow	1	1	1	1	1	1	1	1	1	1	1	1	0	0	0	1	-0.235478	-1.41297	-1.13003	-0.862855	1	1	1	0	3	1	0	0	1	14	-1.21057	1.07252	1.65361	0.261074	-0.523282	-0.64231	0.374205
8	47	144	Cow	1	1	1	1	1	1	1	1	1	1	1	1	0	0	0	1	-0.235478	-1.41297	-1.13003	-0.862855	1	1	1	0	3	1	0	0	1	14	-1.21057	1.07252	1.65361	0.261074	-0.523282	-0.64231	0.374205
8	48	145	Cow	1	1	1	1	1	1	1	1	1	1	1	1	0	0	0	1	-0.235478	-1.41297	-1.13003	-0.862855	1	1	1	0	3	1	0	0	1	14	-1.21057	1.07252	1.65361	0.261074	-0.523282	-0.64231	0.374205
8	48	146	Cow	1	1	1	1	1	1	1	1	1	1	1	1	0	0	0	1	-0.235478	-1.41297	-1.13003	-0.862855	1	1	1	0	3	1	0	0	1	14	-1.21057	1.07252	1.65361	0.261074	-0.523282	-0.64231	0.374205
8	48	147	Cow	1	1	1	1	1	1	1	1	1	1	1	1	0	0	0	1	-0.235478	-1.41297	-1.13003	-0.862855	1	1	1	0	3	1	0	0	1	14	-1.21057	1.07252	1.65361	0.261074	-0.523282	-0.64231	0.374205
8	49	148	Cow	1	1	1	1	1	1	1	1	1	1	1	1	0	0	0	1	-0.235478	-1.41297	-1.13003	-0.862855	1	1	1	0	3	1	0	0	1	14	-1.21057	1.07252	1.65361	0.261074	-0.523282	-0.64231	0.374205
8	49	149	Cow	1	1	1	1	1	1	1	1	1	1	1	1	0	0	0	1	-0.235478	-1.41297	-1.13003	-0.862855	1	1	1	0	3	1	0	0	1	14	-1.21057	1.07252	1.65361	0.261074	-0.523282	-0.64231	0.374205
8	49	150	Cow	1	1	1	1	1	1	1	1	1	1	1	1	0	0	0	1	-0.235478	-1.41297	-1.13003	-0.862855	1	1	1	0	3	1	0	0	1	14	-1.21057	1.07252	1.65361	0.261074	-0.523282	-0.64231	0.374205
8	50	151	Cow	1	1	1	1	1	1	1	1	1	1	1	1	0	0	0	1	-0.235478	-1.41297	-1.13003	-0.862855	1	1	1	0	3	1	0	0	1	14	-1.21057	1.07252	1.65361	0.261074	-0.523282	-0.64231	0.374205
8	50	152	Cow	1	1	1	1	1	1	1	1	1	1	1	1	0	0	0	1	-0.235478	-1.41297	-1.13003	-0.862855	1	1	1	0	3	1	0	0	1	14	-1.21057	1.07252	1.65361	0.261074	-0.523282	-0.64231	0.374205
8	50	153	Cow	1	1	1	1	1	1	1	1	1	1	1	1	0	0	0	1	-0.235478	-1.41297	-1.13003	-0.862855	1	1	1	0	3	1	0	0	1	14	-1.21057	1.07252	1.65361	0.261074	-0.523282	-0.64231	0.374205
19	51	154	Cow	1	1	1	1	1	0	1	1	1	0	1	0	1	0	0	1	-0.921326	-0.983619	-1.39611	-0.378986	1	1	0	0	4	1	1	0	0	200	-1.21057	-0.217909	-1.09974	-0.0282599	0.382936	-0.087182	-0.178553
19	51	155	Cow	1	1	1	1	1	1	1	1	1	0	1	0	1	0	0	1	-0.921326	-0.983619	-1.39611	-0.378986	1	1	1	0	4	1	1	0	0	200	-1.21057	-0.217909	-1.09974	-0.0282599	0.382936	-0.087182	-0.178553
19	51	156	Cow	1	1	1	1	1	0	1	1	1	0	1	0	1	0	0	1	-0.921326	-0.983619	-1.39611	-0.378986	1	1	0	0	4	1	1	0	0	200	-1.21057	-0.217909	-1.09974	-0.0282599	0.382936	-0.087182	-0.178553
19	52	157	Cow	1	1	1	1	1	1	1	1	1	0	1	0	1	0	0	1	-0.921326	-0.983619	-1.39611	-0.378986	1	1	1	0	4	1	1	0	0	200	-1.21057	-0.217909	-1.09974	-0.0282599	0.382936	-0.087182	-0.178553
19	52	158	Cow	1	1	1	1	1	1	1	1	1	0	1	0	1	0	0	1	-0.921326	-0.983619	-1.39611	-0.378986	1	1	1	0	4	1	1	0	0	200	-1.21057	-0.217909	-1.09974	-0.0282599	0.382936	-0.087182	-0.178553
19	52	159	Cow	1	1	1	1	1	1	1	1	1	0	1	0	1	0	0	1	-0.921326	-0.983619	-1.39611	-0.378986	1	1	1	0	4	1	1	0	0	200	-1.21057	-0.217909	-1.09974	-0.0282599	0.382936	-0.087182	-0.178553
19	53	160	Cow	1	1	1	1	1	1	1	1	1	0	1	0	1	0	0	1	-0.921326	-0.983619	-1.39611	-0.378986	1	1	1	0	4	1	1	0	0	200	-1.21057	-0.217909	-1.09974	-0.0282599	0.382936	-0.087182	-0.178553
19	53	161	Cow	1	1	1	1	1	1	1	1	1	0	1	0	1	0	0	1	-0.921326	-0.983619	-1.39611	-0.378986	1	1	1	0	4	1	1	0	0	200	-1.21057	-0.217909	-1.09974	-0.0282599	0.382936	-0.087182	-0.178553
19	53	162	Cow	1	1	1	1	1	1	1	1	1	0	1	0	1	0	0	1	-0.921326	-0.983619	-1.39611	-0.378986	1	1	1	0	4	1	1	0	0	200	-1.21057	-0.217909	-1.09974	-0.0282599	0.382936	-0.087182	-0.178553
19	54	163	Cow	1	1	1	1	1	1	1	1	1	0	1	0	1	0	0	1	-0.921326	-0.983619	-1.39611	-0.378986	1	1	1	0	4	1	1	0	0	200	-1.21057	-0.217909	-1.09974	-0.0282599	0.382936	-0.087182	-0.178553
19	54	164	Cow	1	1	1	1	1	1	1	1	1	0	1	0	1	0	0	1	-0.921326	-0.983619	-1.39611	-0.378986	1	1	1	0	4	1	1	0	0	200	-1.21057	-0.217909	-1.09974	-0.0282599	0.382936	-0.087182	-0.178553
19	54	165	Cow	1	1	1	1	1	1	1	1	1	0	1	0	1	0	0	1	-0.921326	-0.983619	-1.39611	-0.378986	1	1	1	0	4	1	1	0	0	200	-1.21057	-0.217909	-1.09974	-0.0282599	0.382936	-0.087182	-0.178553
19	55	166	Cow	1	1	1	1	1	1	1	1	1	0	1	0	1	0	0	1	-0.921326	-0.983619	-1.39611	-0.378986	1	1	1	0	4	1	1	0	0	200	-1.21057	-0.217909	-1.09974	-0.0282599	0.382936	-0.087182	-0.178553
19	55	167	Cow	1	1	1	1	1	1	1	1	1	0	1	0	1	0	0	1	-0.921326	-0.983619	-1.39611	-0.378986	1	1	1	0	4	1	1	0	0	200	-1.21057	-0.217909	-1.09974	-0.0282599	0.382936	-0.087182	-0.178553
19	55	168	Cow	1	1	1	1	1	1	1	1	1	0	1	0	1	0	0	1	-0.921326	-0.983619	-1.39611	-0.378986	1	1	1	0	4	1	1	0	0	200	-1.21057	-0.217909	-1.09974	-0.0282599	0.382936	-0.087182	-0.178553
19	56	169	Cow	1	1	1	1	1	1	1	1	1	0	1	0	1	0	0	1	-0.921326	-0.983619	-1.39611	-0.378986	1	1	1	0	4	1	1	0	0	200	-1.21057	-0.217909	-1.09974	-0.0282599	0.382936	-0.087182	-0.178553
19	56	170	Cow	1	1	1	1	1	1	1	1	1	0	1	0	1	0	0	1	-0.921326	-0.983619	-1.39611	-0.378986	1	1	1	0	4	1	1	0	0	200	-1.21057	-0.217909	-1.09974	-0.0282599	0.382936	-0.087182	-0.178553
19	56	171	Cow	1	1	1	1	1	1	1	1	1	0	1	0	1	0	0	1	-0.921326	-0.983619	-1.39611	-0.378986	1	1	1	0	4	1	1	0	0	200	-1.21057	-0.217909	-1.09974	-0.0282599	0.382936	-0.087182	-0.178553
19	57	172	Cow	1	1	1	1	1	1	1	1	1	0	1	0	1	0	0	1	-0.921326	-0.983619	-1.39611	-0.378986	1	1	1	0	4	1	1	0	0	200	-1.21057	-0.217909	-1.09974	-0.0282599	0.382936	-0.087182	-0.178553
19	57	173	Cow	1	1	1	1	1	1	1	1	1	0	1	0	1	0	0	1	-0.921326	-0.983619	-1.39611	-0.378986	1	1	1	0	4	1	1	0	0	200	-1.21057	-0.217909	-1.09974	-0.0282599	0.382936	-0.087182	-0.178553
19	57	174	Cow	1	1	1	1	1	1	1	1	1	0	1	0	1	0	0	1	-0.921326	-0.983619	-1.39611	-0.378986	1	1	1	0	4	1	1	0	0	200	-1.21057	-0.217909	-1.09974	-0.0282599	0.382936	-0.087182	-0.178553
19	58	175	Cow	1	1	1	1	1	1	1	1	1	0	1	0	1	0	0	1	-0.921326	-0.983619	-1.39611	-0.378986	1	1	1	0	4	1	1	0	0	200	-1.21057	-0.217909	-1.09974	-0.0282599	0.382936	-0.087182	-0.178553
19	58	176	Cow	1	1	1	1	1	1	1	1	1	0	1	0	1	0	0	1	-0.921326	-0.983619	-1.39611	-0.378986	1	1	1	0	4	1	1	0	0	200	-1.21057	-0.217909	-1.09974	-0.0282599	0.382936	-0.087182	-0.178553
19	58	177	Cow	1	1	1	1	1	1	1	1	1	0	1	0	1	0	0	1	-0.921326	-0.983619	-1.39611	-0.378986	1	1	1	0	4	1	1	0	0	200	-1.21057	-0.217909	-1.09974	-0.0282599	0.382936	-0.087182	-0.178553
19	59	178	Cow	1	1	1	1	1	1	1	1	1	0	1	0	1	0	0	1	-0.921326	-0.983619	-1.39611	-0.378986	1	1	1	0	4	1	1	0	0	200	-1.21057	-0.217909	-1.09974	-0.0282599	0.382936	-0.087182	-0.178553
19	59	179	Cow	1	1	1	1	1	1	1	1	1	0	1	0	1	0	0	1	-0.921326	-0.983619	-1.39611	-0.378986	1	1	1	0	4	1	1	0	0	200	-1.21057	-0.217909	-1.09974	-0.0282599	0.382936	-0.087182	-0.178553
19	59	180	Cow	1	1	1	1	1	1	1	1	1	0	1	0	1	0	0	1	-0.921326	-0.983619	-1.39611	-0.378986	1	1	1	0	4	1	1	0	0	200	-1.21057	-0.217909	-1.09974	-0.0282599	0.382936	-0.087182	-0.178553
19	60	181	Cow	1	1	1	1	1	1	1	1	1	0	1	0	1	0	0	1	-0.921326	-0.983619	-1.39611	-0.378986	1	1	1	0	4	1	1	0	0	200	-1.21057	-0.217909	-1.09974	-0.0282599	0.382936	-0.087182	-0.178553
19	60	182	Cow	1	1	1	1	1	1	1	1	1	0	1	0	1	0	0	1	-0.921326	-0.983619	-1.39611	-0.378986	1	1	1	0	4	1	1	0	0	200	-1.21057	-0.217909	-1.09974	-0.0282599	0.382936	-0.087182	-0.178553
19	60	183	Cow	1	1	1	1	1	1	1	1	1	0	1	0	1	0	0	1	-0.921326	-0.983619	-1.39611	-0.378986	1	1	1	0	4	1	1	0	0	200	-1.21057	-0.217909	-1.09974	-0.0282599	0.382936	-0.087182	-0.178553
2	61	184	Cow	1	1	1	1	1	1	1	1	1	1	1	1	0	1	0	1	-0.921326	-0.983619	-1.39611	-0.378986	1	1	1	0	4	1	1	0	0	86	-0.303875	0.150784	-0.18196	-0.59839	-0.574214	-0.39033	-1.22413
2	61	185	Cow	1	1	1	1	1	1	1	1	1	1	1	1	0	1	0	1	-0.921326	-0.983619	-1.39611	-0.378986	1	1	1	0	4	1	1	0	0	86	-0.303875	0.150784	-0.18196	-0.59839	-0.574214	-0.39033	-1.22413
2	61	186	Cow	1	1	1	1	1	1	1	1	1	1	1	1	0	1	0	1	-0.921326	-0.983619	-1.39611	-0.378986	1	1	1	0	4	1	1	0	0	86	-0.303875	0.150784	-0.18196	-0.59839	-0.574214	-0.39033	-1.22413
2	62	187	Cow	0	1	1	1	1	1	0	1	1	1	1	1	0	1	0	0	-0.921326	-0.983619	-1.39611	-0.378986	1	1	0	1	4	1	1	0	0	86	-0.303875	0.150784	-0.18196	-0.59839	-0.574214	-0.39033	-1.22413
2	62	188	Cow	0	1	1	1	1	1	0	1	1	1	1	1	0	1	0	0	-0.921326	-0.983619	-1.39611	-0.378986	1	1	0	1	4	1	1	0	0	86	-0.303875	0.150784	-0.18196	-0.59839	-0.574214	-0.39033	-1.22413
2	62	189	Cow	0	1	1	1	1	1	0	1	1	1	1	1	0	1	0	0	-0.921326	-0.983619	-1.39611	-0.378986	1	1	0	1	4	1	1	0	0	86	-0.303875	0.150784	-0.18196	-0.59839	-0.574214	-0.39033	-1.22413
2	63	190	Cow	0	1	1	1	1	1	0	1	1	1	1	1	0	1	0	0	-0.921326	-0.983619	-1.39611	-0.378986	1	1	0	1	4	1	1	0	0	86	-0.303875	0.150784	-0.18196	-0.59839	-0.574214	-0.39033	-1.22413
2	63	191	Cow	0	1	1	1	1	1	0	1	1	1	1	1	0	1	0	0	-0.921326	-0.983619	-1.39611	-0.378986	1	1	0	1	4	1	1	0	0	86	-0.303875	0.150784	-0.18196	-0.59839	-0.574214	-0.39033	-1.22413
2	63	192	Cow	1	1	1	1	1	1	1	1	1	1	1	1	0	1	0	1	-0.921326	-0.983619	-1.39611	-0.378986	1	1	1	0	4	1	1	0	0	86	-0.303875	0.150784	-0.18196	-0.59839	-0.574214	-0.39033	-1.22413
2	64	193	Cow	0	1	1	1	0	0	0	1	1	1	1	1	0	1	0	0	-0.921326	-0.983619	-1.39611	-0.378986	1	1	0	1	4	1	1	0	0	86	-0.303875	0.150784	-0.18196	-0.59839	-0.574214	-0.39033	-1.22413
2	64	194	Cow	1	1	1	1	1	1	1	1	1	1	1	1	0	1	0	1	-0.921326	-0.983619	-1.39611	-0.378986	1	1	1	0	4	1	1	0	0	86	-0.303875	0.150784	-0.18196	-0.59839	-0.574214	-0.39033	-1.22413
2	64	195	Cow	1	1	1	1	1	1	1	1	1	1	1	1	0	1	0	1	-0.921326	-0.983619	-1.39611	-0.378986	1	1	1	0	4	1	1	0	0	86	-0.303875	0.150784	-0.18196	-0.59839	-0.574214	-0.39033	-1.22413
2	65	196	Cow	0	1	1	1	1	0	1	1	1	1	1	1	0	1	0	0	-0.921326	-0.983619	-1.39611	-0.378986	1	1	0	1	4	1	1	0	0	86	-0.303875	0.150784	-0.18196	-0.59839	-0.574214	-0.39033	-1.22413
2	65	197	Cow	1	1	1	1	1	1	1	1	1	1	1	1	0	1	0	1	-0.921326	-0.983619	-1.39611	-0.378986	1	1	1	0	4	1	1	0	0	86	-0.303875	0.150784	-0.18196	-0.59839	-0.574214	-0.39033	-1.22413
2	65	198	Cow	0	1	1	1	1	1	1	1	1	1	1	1	0	1	0	0	-0.921326	-0.983619	-1.39611	-0.378986	1	1	0	1	4	1	1	0	0	86	-0.303875	0.150784	-0.18196	-0.59839	-0.574214	-0.39033	-1.22413
2	66	199	Sheep	1	1	1	1	1	1	1	1	1	1	1	1	0	1	0	1	-0.921326	-0.983619	-1.39611	-0.378986	1	1	1	0	4	1	1	0	0	86	-0.303875	0.150784	-0.18196	-0.59839	-0.574214	-0.39033	-1.22413
2	66	200	Sheep	1	1	1	1	1	1	1	1	1	1	1	1	0	1	0	1	-0.921326	-0.983619	-1.39611	-0.378986	1	1	1	0	4	1	1	0	0	86	-0.303875	0.150784	-0.18196	-0.59839	-0.574214	-0.39033	-1.22413
2	66	201	Sheep	1	1	1	1	1	1	1	1	1	1	1	1	0	1	0	1	-0.921326	-0.983619	-1.39611	-0.378986	1	1	1	0	4	1	1	0	0	86	-0.303875	0.150784	-0.18196	-0.59839	-0.574214	-0.39033	-1.22413
2	66	202	Sheep	1	1	1	1	1	1	1	1	1	1	1	1	0	1	0	1	-0.921326	-0.983619	-1.39611	-0.378986	1	1	1	0	4	1	1	0	0	86	-0.303875	0.150784	-0.18196	-0.59839	-0.574214	-0.39033	-1.22413
2	66	203	Sheep	1	1	1	1	1	1	1	1	1	1	1	1	0	1	0	1	-0.921326	-0.983619	-1.39611	-0.378986	1	1	1	0	4	1	1	0	0	86	-0.303875	0.150784	-0.18196	-0.59839	-0.574214	-0.39033	-1.22413
2	67	204	Sheep	1	1	1	1	1	1	1	1	1	1	1	1	0	1	0	1	-0.921326	-0.983619	-1.39611	-0.378986	1	1	1	0	4	1	1	0	0	86	-0.303875	0.150784	-0.18196	-0.59839	-0.574214	-0.39033	-1.22413
2	67	205	Sheep	1	1	1	1	1	1	1	1	1	1	1	1	0	1	0	1	-0.921326	-0.983619	-1.39611	-0.378986	1	1	1	0	4	1	1	0	0	86	-0.303875	0.150784	-0.18196	-0.59839	-0.574214	-0.39033	-1.22413
2	67	206	Sheep	1	1	1	1	1	1	1	1	1	1	1	1	0	1	0	1	-0.921326	-0.983619	-1.39611	-0.378986	1	1	1	0	4	1	1	0	0	86	-0.303875	0.150784	-0.18196	-0.59839	-0.574214	-0.39033	-1.22413
2	67	207	Sheep	0	1	1	1	1	1	1	1	1	1	1	1	0	1	0	1	-0.921326	-0.983619	-1.39611	-0.378986	1	1	0	1	4	1	1	0	0	86	-0.303875	0.150784	-0.18196	-0.59839	-0.574214	-0.39033	-1.22413
2	67	208	Sheep	1	1	1	1	1	1	1	1	1	1	1	1	0	1	0	1	-0.921326	-0.983619	-1.39611	-0.378986	1	1	1	0	4	1	1	0	0	86	-0.303875	0.150784	-0.18196	-0.59839	-0.574214	-0.39033	-1.22413
3	71	209	Cow	1	1	1	1	1	1	1	1	1	1	1	1	1	0	0	1	-0.921326	-0.983619	-1.39611	-0.378986	1	1	1	0	4	1	1	0	0	135	0.994899	0.244838	-0.487888	0.578867	2.7755	0.775299	1.533
3	71	210	Cow	1	1	1	1	1	1	1	1	1	1	1	1	1	0	0	1	-0.921326	-0.983619	-1.39611	-0.378986	1	1	1	0	4	1	1	0	0	135	0.994899	0.244838	-0.487888	0.578867	2.7755	0.775299	1.533
3	71	211	Cow	1	1	1	1	1	1	1	1	1	1	1	1	1	0	0	1	-0.921326	-0.983619	-1.39611	-0.378986	1	1	1	0	4	1	1	0	0	135	0.994899	0.244838	-0.487888	0.578867	2.7755	0.775299	1.533
3	72	212	Cow	1	1	1	1	1	1	1	1	1	1	1	1	1	0	0	1	-0.921326	-0.983619	-1.39611	-0.378986	1	1	1	0	4	1	1	0	0	135	0.994899	0.244838	-0.487888	0.578867	2.7755	0.775299	1.533
3	72	213	Cow	0	1	1	1	0	1	1	1	1	1	1	1	1	0	0	0	-0.921326	-0.983619	-1.39611	-0.378986	1	1	0	1	4	1	1	0	0	135	0.994899	0.244838	-0.487888	0.578867	2.7755	0.775299	1.533
3	72	214	Cow	1	1	1	1	1	1	1	1	1	1	1	1	1	0	0	1	-0.921326	-0.983619	-1.39611	-0.378986	1	1	1	0	4	1	1	0	0	135	0.994899	0.244838	-0.487888	0.578867	2.7755	0.775299	1.533
3	73	215	Cow	1	1	1	1	1	1	1	1	1	1	1	1	1	0	0	1	-0.921326	-0.983619	-1.39611	-0.378986	1	1	1	0	4	1	1	0	0	135	0.994899	0.244838	-0.487888	0.578867	2.7755	0.775299	1.533
3	73	216	Cow	1	1	1	1	1	1	1	1	1	1	1	1	1	0	0	1	-0.921326	-0.983619	-1.39611	-0.378986	1	1	1	0	4	1	1	0	0	135	0.994899	0.244838	-0.487888	0.578867	2.7755	0.775299	1.533
3	73	217	Cow	1	1	1	1	1	1	1	1	1	1	1	1	1	0	0	1	-0.921326	-0.983619	-1.39611	-0.378986	1	1	1	0	4	1	1	0	0	135	0.994899	0.244838	-0.487888	0.578867	2.7755	0.775299	1.533
3	73	218	Cow	1	1	1	1	1	1	1	1	1	1	1	1	1	0	0	1	-0.921326	-0.983619	-1.39611	-0.378986	1	1	1	0	4	1	1	0	0	135	0.994899	0.244838	-0.487888	0.578867	2.7755	0.775299	1.533
3	74	219	Cow	1	1	1	1	1	1	1	1	1	1	1	1	1	0	0	1	-0.921326	-0.983619	-1.39611	-0.378986	1	1	1	0	4	1	1	0	0	135	0.994899	0.244838	-0.487888	0.578867	2.7755	0.775299	1.533
3	74	220	Cow	1	1	1	1	1	1	1	1	1	1	1	1	1	0	0	1	-0.921326	-0.983619	-1.39611	-0.378986	1	1	1	0	4	1	1	0	0	135	0.994899	0.244838	-0.487888	0.578867	2.7755	0.775299	1.533
3	74	221	Cow	1	1	1	1	1	1	1	1	1	1	1	1	1	0	0	1	-0.921326	-0.983619	-1.39611	-0.378986	1	1	1	0	4	1	1	0	0	135	0.994899	0.244838	-0.487888	0.578867	2.7755	0.775299	1.533
3	75	222	Cow	1	1	1	1	1	1	1	1	1	1	1	1	1	0	0	1	-0.921326	-0.983619	-1.39611	-0.378986	1	1	1	0	4	1	1	0	0	135	0.994899	0.244838	-0.487888	0.578867	2.7755	0.775299	1.533
3	75	223	Cow	1	1	1	1	1	1	1	1	1	1	1	1	1	0	0	1	-0.921326	-0.983619	-1.39611	-0.378986	1	1	1	0	4	1	1	0	0	135	0.994899	0.244838	-0.487888	0.578867	2.7755	0.775299	1.533
3	75	224	Cow	1	1	1	1	1	1	1	1	1	1	1	1	1	0	0	1	-0.921326	-0.983619	-1.39611	-0.378986	1	1	1	0	4	1	1	0	0	135	0.994899	0.244838	-0.487888	0.578867	2.7755	0.775299	1.533
3	76	225	Sheep	1	1	1	1	1	1	1	1	1	1	1	1	1	0	0	1	-0.921326	-0.983619	-1.39611	-0.378986	1	1	1	0	4	1	1	0	0	135	0.994899	0.244838	-0.487888	0.578867	2.7755	0.775299	1.533
3	76	226	Sheep	0	0	1	1	0	0	1	1	1	1	1	1	1	0	0	0	-0.921326	-0.983619	-1.39611	-0.378986	1	1	0	1	4	1	1	0	0	135	0.994899	0.244838	-0.487888	0.578867	2.7755	0.775299	1.533
3	76	227	Sheep	1	1	1	1	1	1	1	1	1	1	1	1	1	0	0	1	-0.921326	-0.983619	-1.39611	-0.378986	1	1	1	0	4	1	1	0	0	135	0.994899	0.244838	-0.487888	0.578867	2.7755	0.775299	1.533
3	77	228	Sheep	1	1	1	1	1	1	1	1	1	1	1	1	1	0	0	1	-0.921326	-0.983619	-1.39611	-0.378986	1	1	1	0	4	1	1	0	0	135	0.994899	0.244838	-0.487888	0.578867	2.7755	0.775299	1.533
3	77	229	Sheep	1	1	1	1	1	1	1	1	1	1	1	1	1	0	0	1	-0.921326	-0.983619	-1.39611	-0.378986	1	1	1	0	4	1	1	0	0	135	0.994899	0.244838	-0.487888	0.578867	2.7755	0.775299	1.533
3	77	230	Sheep	1	1	1	1	1	1	1	1	1	1	1	1	1	0	0	1	-0.921326	-0.983619	-1.39611	-0.378986	1	1	1	0	4	1	1	0	0	135	0.994899	0.244838	-0.487888	0.578867	2.7755	0.775299	1.533
3	78	231	Sheep	1	1	1	1	1	1	1	1	1	1	1	1	1	0	0	1	-0.921326	-0.983619	-1.39611	-0.378986	1	1	1	0	4	1	1	0	0	135	0.994899	0.244838	-0.487888	0.578867	2.7755	0.775299	1.533
3	78	232	Sheep	1	1	1	1	1	1	1	1	1	1	1	1	1	0	0	1	-0.921326	-0.983619	-1.39611	-0.378986	1	1	1	0	4	1	1	0	0	135	0.994899	0.244838	-0.487888	0.578867	2.7755	0.775299	1.533
3	78	233	Sheep	1	1	1	1	1	1	1	1	1	1	1	1	1	0	0	1	-0.921326	-0.983619	-1.39611	-0.378986	1	1	1	0	4	1	1	0	0	135	0.994899	0.244838	-0.487888	0.578867	2.7755	0.775299	1.533
3	79	234	Sheep	1	1	1	1	1	1	1	1	1	1	1	1	1	0	0	1	-0.921326	-0.983619	-1.39611	-0.378986	1	1	1	0	4	1	1	0	0	135	0.994899	0.244838	-0.487888	0.578867	2.7755	0.775299	1.533
3	79	235	Sheep	1	1	1	1	1	1	1	1	1	1	1	1	1	0	0	1	-0.921326	-0.983619	-1.39611	-0.378986	1	1	1	0	4	1	1	0	0	135	0.994899	0.244838	-0.487888	0.578867	2.7755	0.775299	1.533
3	79	236	Sheep	1	1	1	1	1	1	1	1	1	1	1	1	1	0	0	1	-0.921326	-0.983619	-1.39611	-0.378986	1	1	1	0	4	1	1	0	0	135	0.994899	0.244838	-0.487888	0.578867	2.7755	0.775299	1.533
3	80	237	Sheep	1	1	1	1	1	1	1	1	1	1	1	1	1	0	0	1	-0.921326	-0.983619	-1.39611	-0.378986	1	1	1	0	4	1	1	0	0	135	0.994899	0.244838	-0.487888	0.578867	2.7755	0.775299	1.533
11	81	238	Cow	1	1	1	1	1	1	1	1	1	1	1	1	1	0	0	1	-0.0457748	-1.14463	-0.730903	-0.0635349	1	1	1	0	4	1	0	1	0	165	0.137218	-0.37592	-0.793816	-0.250241	-0.140981	-0.272926	0.0179097
11	81	239	Cow	1	1	1	1	1	1	1	1	1	1	1	1	1	0	0	1	-0.0457748	-1.14463	-0.730903	-0.0635349	1	1	1	0	4	1	0	1	0	165	0.137218	-0.37592	-0.793816	-0.250241	-0.140981	-0.272926	0.0179097
11	81	240	Cow	1	1	1	1	1	1	1	1	1	1	1	1	1	0	0	1	-0.0457748	-1.14463	-0.730903	-0.0635349	1	1	1	0	4	1	0	1	0	165	0.137218	-0.37592	-0.793816	-0.250241	-0.140981	-0.272926	0.0179097
11	82	241	Cow	0	1	1	1	1	1	1	1	1	1	1	1	1	0	0	0	-0.0457748	-1.14463	-0.730903	-0.0635349	1	1	0	1	4	1	0	1	0	165	0.137218	-0.37592	-0.793816	-0.250241	-0.140981	-0.272926	0.0179097
11	82	242	Cow	1	1	1	1	1	1	1	1	1	1	1	1	1	0	0	1	-0.0457748	-1.14463	-0.730903	-0.0635349	1	1	1	0	4	1	0	1	0	165	0.137218	-0.37592	-0.793816	-0.250241	-0.140981	-0.272926	0.0179097
11	82	243	Cow	1	1	1	1	1	1	1	1	1	1	1	1	1	0	0	1	-0.0457748	-1.14463	-0.730903	-0.0635349	1	1	1	0	4	1	0	1	0	165	0.137218	-0.37592	-0.793816	-0.250241	-0.140981	-0.272926	0.0179097
11	82	244	Cow	1	1	1	1	1	1	1	1	1	1	1	1	1	0	0	1	-0.0457748	-1.14463	-0.730903	-0.0635349	1	1	1	0	4	1	0	1	0	165	0.137218	-0.37592	-0.793816	-0.250241	-0.140981	-0.272926	0.0179097
11	82	245	Cow	1	1	1	1	1	1	1	1	1	1	1	1	1	0	0	1	-0.0457748	-1.14463	-0.730903	-0.0635349	1	1	1	0	4	1	0	1	0	165	0.137218	-0.37592	-0.793816	-0.250241	-0.140981	-0.272926	0.0179097
11	83	246	Cow	1	1	1	1	1	1	1	1	1	1	1	1	1	0	0	1	-0.0457748	-1.14463	-0.730903	-0.0635349	1	1	1	0	4	1	0	1	0	165	0.137218	-0.37592	-0.793816	-0.250241	-0.140981	-0.272926	0.0179097
11	83	247	Cow	1	1	1	1	1	1	1	1	1	1	1	1	1	0	0	1	-0.0457748	-1.14463	-0.730903	-0.0635349	1	1	1	0	4	1	0	1	0	165	0.137218	-0.37592	-0.793816	-0.250241	-0.140981	-0.272926	0.0179097
11	83	248	Cow	1	1	1	1	1	1	1	1	1	1	1	1	1	0	0	1	-0.0457748	-1.14463	-0.730903	-0.0635349	1	1	1	0	4	1	0	1	0	165	0.137218	-0.37592	-0.793816	-0.250241	-0.140981	-0.272926	0.0179097
11	84	249	Cow	1	1	1	1	1	1	1	1	1	1	1	1	1	0	0	1	-0.0457748	-1.14463	-0.730903	-0.0635349	1	1	1	0	4	1	0	1	0	165	0.137218	-0.37592	-0.793816	-0.250241	-0.140981	-0.272926	0.0179097
11	84	250	Cow	1	1	1	1	1	1	1	1	1	1	1	1	1	0	0	1	-0.0457748	-1.14463	-0.730903	-0.0635349	1	1	1	0	4	1	0	1	0	165	0.137218	-0.37592	-0.793816	-0.250241	-0.140981	-0.272926	0.0179097
11	84	251	Cow	1	1	1	1	1	1	1	1	1	1	1	1	1	0	0	1	-0.0457748	-1.14463	-0.730903	-0.0635349	1	1	1	0	4	1	0	1	0	165	0.137218	-0.37592	-0.793816	-0.250241	-0.140981	-0.272926	0.0179097
11	85	252	Cow	1	1	1	1	1	1	1	1	1	1	1	1	1	0	0	1	-0.0457748	-1.14463	-0.730903	-0.0635349	1	1	1	0	4	1	0	1	0	165	0.137218	-0.37592	-0.793816	-0.250241	-0.140981	-0.272926	0.0179097
11	85	253	Cow	1	1	1	1	1	1	1	1	1	1	1	1	1	0	0	1	-0.0457748	-1.14463	-0.730903	-0.0635349	1	1	1	0	4	1	0	1	0	165	0.137218	-0.37592	-0.793816	-0.250241	-0.140981	-0.272926	0.0179097
11	85	254	Cow	1	1	1	1	1	1	1	1	1	1	1	1	1	0	0	1	-0.0457748	-1.14463	-0.730903	-0.0635349	1	1	1	0	4	1	0	1	0	165	0.137218	-0.37592	-0.793816	-0.250241	-0.140981	-0.272926	0.0179097
11	86	255	Sheep	1	1	1	1	1	1	1	1	1	1	1	1	1	0	0	1	-0.0457748	-1.14463	-0.730903	-0.0635349	1	1	1	0	4	1	0	1	0	165	0.137218	-0.37592	-0.793816	-0.250241	-0.140981	-0.272926	0.0179097
11	86	256	Sheep	1	1	1	1	1	1	1	1	1	1	1	1	1	0	0	1	-0.0457748	-1.14463	-0.730903	-0.0635349	1	1	1	0	4	1	0	1	0	165	0.137218	-0.37592	-0.793816	-0.250241	-0.140981	-0.272926	0.0179097
11	86	257	Sheep	1	1	1	1	1	1	1	1	1	1	1	1	1	0	0	1	-0.0457748	-1.14463	-0.730903	-0.0635349	1	1	1	0	4	1	0	1	0	165	0.137218	-0.37592	-0.793816	-0.250241	-0.140981	-0.272926	0.0179097
11	86	258	Sheep	1	1	1	1	1	1	1	1	1	1	1	1	1	0	0	1	-0.0457748	-1.14463	-0.730903	-0.0635349	1	1	1	0	4	1	0	1	0	165	0.137218	-0.37592	-0.793816	-0.250241	-0.140981	-0.272926	0.0179097
11	86	259	Sheep	1	1	1	1	1	1	1	1	1	1	1	1	1	0	0	1	-0.0457748	-1.14463	-0.730903	-0.0635349	1	1	1	0	4	1	0	1	0	165	0.137218	-0.37592	-0.793816	-0.250241	-0.140981	-0.272926	0.0179097
11	87	260	Sheep	0	1	1	1	0	0	1	1	1	1	1	1	1	0	0	0	-0.0457748	-1.14463	-0.730903	-0.0635349	1	1	0	1	4	1	0	1	0	165	0.137218	-0.37592	-0.793816	-0.250241	-0.140981	-0.272926	0.0179097
11	87	261	Sheep	0	1	1	1	0	0	1	1	1	1	1	1	1	0	0	0	-0.0457748	-1.14463	-0.730903	-0.0635349	1	1	0	1	4	1	0	1	0	165	0.137218	-0.37592	-0.793816	-0.250241	-0.140981	-0.272926	0.0179097
11	87	262	Sheep	0	1	1	1	0	0	1	1	1	1	1	1	1	0	0	0	-0.0457748	-1.14463	-0.730903	-0.0635349	1	1	0	1	4	1	0	1	0	165	0.137218	-0.37592	-0.793816	-0.250241	-0.140981	-0.272926	0.0179097
11	87	263	Sheep	0	1	1	1	0	0	1	1	1	1	1	1	1	0	0	0	-0.0457748	-1.14463	-0.730903	-0.0635349	1	1	0	1	4	1	0	1	0	165	0.137218	-0.37592	-0.793816	-0.250241	-0.140981	-0.272926	0.0179097
11	87	264	Sheep	0	1	1	1	0	0	1	1	1	1	1	1	1	0	0	0	-0.0457748	-1.14463	-0.730903	-0.0635349	1	1	0	1	4	1	0	1	0	165	0.137218	-0.37592	-0.793816	-0.250241	-0.140981	-0.272926	0.0179097
11	88	265	Sheep	1	1	1	1	1	1	1	1	1	1	1	1	1	0	0	1	-0.0457748	-1.14463	-0.730903	-0.0635349	1	1	1	0	4	1	0	1	0	165	0.137218	-0.37592	-0.793816	-0.250241	-0.140981	-0.272926	0.0179097
11	88	266	Sheep	1	1	1	1	1	1	1	1	1	1	1	1	1	0	0	1	-0.0457748	-1.14463	-0.730903	-0.0635349	1	1	1	0	4	1	0	1	0	165	0.137218	-0.37592	-0.793816	-0.250241	-0.140981	-0.272926	0.0179097
11	88	267	Sheep	1	1	1	1	1	1	1	1	1	1	1	1	1	0	0	1	-0.0457748	-1.14463	-0.730903	-0.0635349	1	1	1	0	4	1	0	1	0	165	0.137218	-0.37592	-0.793816	-0.250241	-0.140981	-0.272926	0.0179097
11	88	268	Sheep	1	1	1	1	1	1	1	1	1	1	1	1	1	0	0	1	-0.0457748	-1.14463	-0.730903	-0.0635349	1	1	1	0	4	1	0	1	0	165	0.137218	-0.37592	-0.793816	-0.250241	-0.140981	-0.272926	0.0179097
11	88	269	Sheep	1	1	1	1	1	1	1	1	1	1	1	1	1	0	0	1	-0.0457748	-1.14463	-0.730903	-0.0635349	1	1	1	0	4	1	0	1	0	165	0.137218	-0.37592	-0.793816	-0.250241	-0.140981	-0.272926	0.0179097
11	89	270	Sheep	0	1	1	1	1	1	1	1	1	1	1	1	1	0	0	1	-0.0457748	-1.14463	-0.730903	-0.0635349	1	1	0	1	4	1	0	1	0	165	0.137218	-0.37592	-0.793816	-0.250241	-0.140981	-0.272926	0.0179097
11	89	271	Sheep	1	1	1	1	1	1	1	1	1	1	1	1	1	0	0	1	-0.0457748	-1.14463	-0.730903	-0.0635349	1	1	1	0	4	1	0	1	0	165	0.137218	-0.37592	-0.793816	-0.250241	-0.140981	-0.272926	0.0179097
11	89	272	Sheep	1	1	1	1	1	1	1	1	1	1	1	1	1	0	0	1	-0.0457748	-1.14463	-0.730903	-0.0635349	1	1	1	0	4	1	0	1	0	165	0.137218	-0.37592	-0.793816	-0.250241	-0.140981	-0.272926	0.0179097
11	89	273	Sheep	1	1	1	1	1	1	1	1	1	1	1	1	1	0	0	1	-0.0457748	-1.14463	-0.730903	-0.0635349	1	1	1	0	4	1	0	1	0	165	0.137218	-0.37592	-0.793816	-0.250241	-0.140981	-0.272926	0.0179097
11	89	274	Sheep	1	1	1	1	1	1	1	1	1	1	1	1	1	0	0	1	-0.0457748	-1.14463	-0.730903	-0.0635349	1	1	1	0	4	1	0	1	0	165	0.137218	-0.37592	-0.793816	-0.250241	-0.140981	-0.272926	0.0179097
11	90	275	Sheep	0	1	1	1	1	1	1	1	1	1	1	1	1	0	0	1	-0.0457748	-1.14463	-0.730903	-0.0635349	1	1	0	1	4	1	0	1	0	165	0.137218	-0.37592	-0.793816	-0.250241	-0.140981	-0.272926	0.0179097
11	90	276	Sheep	1	1	1	1	1	1	1	1	1	1	1	1	1	0	0	1	-0.0457748	-1.14463	-0.730903	-0.0635349	1	1	1	0	4	1	0	1	0	165	0.137218	-0.37592	-0.793816	-0.250241	-0.140981	-0.272926	0.0179097
11	90	277	Sheep	0	1	1	1	1	1	1	1	1	1	1	1	1	0	0	1	-0.0457748	-1.14463	-0.730903	-0.0635349	1	1	0	1	4	1	0	1	0	165	0.137218	-0.37592	-0.793816	-0.250241	-0.140981	-0.272926	0.0179097
11	90	278	Sheep	1	1	1	1	1	1	1	1	1	1	1	1	1	0	0	1	-0.0457748	-1.14463	-0.730903	-0.0635349	1	1	1	0	4	1	0	1	0	165	0.137218	-0.37592	-0.793816	-0.250241	-0.140981	-0.272926	0.0179097
11	90	279	Sheep	1	1	1	1	1	1	1	1	1	1	1	1	1	0	0	1	-0.0457748	-1.14463	-0.730903	-0.0635349	1	1	1	0	4	1	0	1	0	165	0.137218	-0.37592	-0.793816	-0.250241	-0.140981	-0.272926	0.0179097
11	90	280	Sheep	1	1	1	1	1	1	1	1	1	1	1	1	1	0	0	1	-0.0457748	-1.14463	-0.730903	-0.0635349	1	1	1	0	4	1	0	1	0	165	0.137218	-0.37592	-0.793816	-0.250241	-0.140981	-0.272926	0.0179097
12	91	281	Sheep	1	1	1	1	1	1	1	1	0	1	0	0	0	0	0	1	-0.0457748	-1.14463	-0.730903	-0.0635349	1	1	1	0	4	1	0	1	0	192	-0.597937	-0.620461	-0.793816	-0.168658	-0.391293	-0.323742	-0.478241
12	91	282	Sheep	1	1	1	1	1	1	1	1	0	1	0	0	0	0	0	1	-0.0457748	-1.14463	-0.730903	-0.0635349	1	1	1	0	4	1	0	1	0	192	-0.597937	-0.620461	-0.793816	-0.168658	-0.391293	-0.323742	-0.478241
12	91	283	Sheep	1	1	1	1	1	1	1	1	0	1	0	0	0	0	0	1	-0.0457748	-1.14463	-0.730903	-0.0635349	1	1	1	0	4	1	0	1	0	192	-0.597937	-0.620461	-0.793816	-0.168658	-0.391293	-0.323742	-0.478241
12	91	284	Sheep	1	1	1	1	1	1	1	1	0	1	0	0	0	0	0	1	-0.0457748	-1.14463	-0.730903	-0.0635349	1	1	1	0	4	1	0	1	0	192	-0.597937	-0.620461	-0.793816	-0.168658	-0.391293	-0.323742	-0.478241
12	91	285	Sheep	1	1	1	1	1	1	1	1	0	1	0	0	0	0	0	1	-0.0457748	-1.14463	-0.730903	-0.0635349	1	1	1	0	4	1	0	1	0	192	-0.597937	-0.620461	-0.793816	-0.168658	-0.391293	-0.323742	-0.478241
12	92	286	Sheep	1	1	1	1	1	1	1	1	0	1	0	0	0	0	0	1	-0.0457748	-1.14463	-0.730903	-0.0635349	1	1	1	0	4	1	0	1	0	192	-0.597937	-0.620461	-0.793816	-0.168658	-0.391293	-0.323742	-0.478241
12	92	287	Sheep	1	1	1	1	1	1	1	1	0	1	0	0	0	0	0	1	-0.0457748	-1.14463	-0.730903	-0.0635349	1	1	1	0	4	1	0	1	0	192	-0.597937	-0.620461	-0.793816	-0.168658	-0.391293	-0.323742	-0.478241
12	92	288	Sheep	1	1	1	1	1	1	1	1	0	1	0	0	0	0	0	1	-0.0457748	-1.14463	-0.730903	-0.0635349	1	1	1	0	4	1	0	1	0	192	-0.597937	-0.620461	-0.793816	-0.168658	-0.391293	-0.323742	-0.478241
12	92	289	Sheep	1	1	1	1	1	1	1	1	0	1	0	0	0	0	0	1	-0.0457748	-1.14463	-0.730903	-0.0635349	1	1	1	0	4	1	0	1	0	192	-0.597937	-0.620461	-0.793816	-0.168658	-0.391293	-0.323742	-0.478241
12	93	290	Sheep	1	1	1	1	1	1	1	1	0	1	0	0	0	0	0	1	-0.0457748	-1.14463	-0.730903	-0.0635349	1	1	1	0	4	1	0	1	0	192	-0.597937	-0.620461	-0.793816	-0.168658	-0.391293	-0.323742	-0.478241
12	93	291	Sheep	1	1	1	1	1	1	1	1	0	1	0	0	0	0	0	1	-0.0457748	-1.14463	-0.730903	-0.0635349	1	1	1	0	4	1	0	1	0	192	-0.597937	-0.620461	-0.793816	-0.168658	-0.391293	-0.323742	-0.478241
12	93	292	Sheep	1	1	1	1	1	1	1	1	0	1	0	0	0	0	0	1	-0.0457748	-1.14463	-0.730903	-0.0635349	1	1	1	0	4	1	0	1	0	192	-0.597937	-0.620461	-0.793816	-0.168658	-0.391293	-0.323742	-0.478241
12	94	293	Sheep	1	1	1	1	1	1	1	1	0	1	0	0	0	0	0	1	-0.0457748	-1.14463	-0.730903	-0.0635349	1	1	1	0	4	1	0	1	0	192	-0.597937	-0.620461	-0.793816	-0.168658	-0.391293	-0.323742	-0.478241
12	94	294	Sheep	1	1	1	1	1	1	1	1	0	1	0	0	0	0	0	1	-0.0457748	-1.14463	-0.730903	-0.0635349	1	1	1	0	4	1	0	1	0	192	-0.597937	-0.620461	-0.793816	-0.168658	-0.391293	-0.323742	-0.478241
12	94	295	Sheep	1	1	1	1	1	1	1	1	0	1	0	0	0	0	0	1	-0.0457748	-1.14463	-0.730903	-0.0635349	1	1	1	0	4	1	0	1	0	192	-0.597937	-0.620461	-0.793816	-0.168658	-0.391293	-0.323742	-0.478241
4	101	296	Cow	1	1	1	1	1	1	1	1	1	1	1	1	0	1	0	1	-0.901869	-0.876281	-0.278563	1.47897	1	1	1	0	5	2	0	1	0	172	0.627322	-0.319488	-0.487888	-0.754915	1.24754	2.21113	-0.861176
4	101	297	Cow	1	1	1	1	1	1	1	1	1	1	1	1	0	1	0	1	-0.901869	-0.876281	-0.278563	1.47897	1	1	1	0	5	2	0	1	0	172	0.627322	-0.319488	-0.487888	-0.754915	1.24754	2.21113	-0.861176
4	101	298	Cow	1	1	1	1	1	1	1	1	1	1	1	1	0	1	0	1	-0.901869	-0.876281	-0.278563	1.47897	1	1	1	0	5	2	0	1	0	172	0.627322	-0.319488	-0.487888	-0.754915	1.24754	2.21113	-0.861176
4	102	299	Cow	1	1	1	1	1	1	1	1	1	1	1	1	0	1	0	1	-0.901869	-0.876281	-0.278563	1.47897	1	1	1	0	5	2	0	1	0	172	0.627322	-0.319488	-0.487888	-0.754915	1.24754	2.21113	-0.861176
4	102	300	Cow	1	1	1	1	1	1	1	1	1	1	1	1	0	1	0	1	-0.901869	-0.876281	-0.278563	1.47897	1	1	1	0	5	2	0	1	0	172	0.627322	-0.319488	-0.487888	-0.754915	1.24754	2.21113	-0.861176
4	102	301	Cow	1	1	1	1	1	1	1	1	1	1	1	1	0	1	0	1	-0.901869	-0.876281	-0.278563	1.47897	1	1	1	0	5	2	0	1	0	172	0.627322	-0.319488	-0.487888	-0.754915	1.24754	2.21113	-0.861176
4	102	302	Cow	1	1	1	1	1	1	1	1	1	1	1	1	0	1	0	1	-0.901869	-0.876281	-0.278563	1.47897	1	1	1	0	5	2	0	1	0	172	0.627322	-0.319488	-0.487888	-0.754915	1.24754	2.21113	-0.861176
4	103	303	Cow	1	1	1	1	1	1	1	1	1	1	1	1	0	1	0	1	-0.901869	-0.876281	-0.278563	1.47897	1	1	1	0	5	2	0	1	0	172	0.627322	-0.319488	-0.487888	-0.754915	1.24754	2.21113	-0.861176
4	103	304	Cow	1	1	1	1	1	1	1	1	1	1	1	1	0	1	0	1	-0.901869	-0.876281	-0.278563	1.47897	1	1	1	0	5	2	0	1	0	172	0.627322	-0.319488	-0.487888	-0.754915	1.24754	2.21113	-0.861176
4	103	305	Cow	1	1	1	1	1	1	1	1	1	1	1	1	0	1	0	1	-0.901869	-0.876281	-0.278563	1.47897	1	1	1	0	5	2	0	1	0	172	0.627322	-0.319488	-0.487888	-0.754915	1.24754	2.21113	-0.861176
4	104	306	Cow	0	1	1	1	1	1	1	1	1	1	1	1	0	1	0	0	-0.901869	-0.876281	-0.278563	1.47897	1	1	0	1	5	2	0	1	0	172	0.627322	-0.319488	-0.487888	-0.754915	1.24754	2.21113	-0.861176
4	104	307	Cow	1	1	1	1	1	1	1	1	1	1	1	1	0	1	0	1	-0.901869	-0.876281	-0.278563	1.47897	1	1	1	0	5	2	0	1	0	172	0.627322	-0.319488	-0.487888	-0.754915	1.24754	2.21113	-0.861176
4	104	308	Cow	1	1	1	1	1	1	1	1	1	1	1	1	0	1	0	1	-0.901869	-0.876281	-0.278563	1.47897	1	1	1	0	5	2	0	1	0	172	0.627322	-0.319488	-0.487888	-0.754915	1.24754	2.21113	-0.861176
4	105	309	Cow	0	1	0	1	0	1	1	1	1	1	1	1	0	1	0	0	-0.901869	-0.876281	-0.278563	1.47897	1	1	0	1	5	2	0	1	0	172	0.627322	-0.319488	-0.487888	-0.754915	1.24754	2.21113	-0.861176
4	105	310	Cow	1	1	1	1	1	1	1	1	1	1	1	1	0	1	0	1	-0.901869	-0.876281	-0.278563	1.47897	1	1	1	0	5	2	0	1	0	172	0.627322	-0.319488	-0.487888	-0.754915	1.24754	2.21113	-0.861176
4	105	311	Cow	1	1	1	1	1	1	1	1	1	1	1	1	0	1	0	1	-0.901869	-0.876281	-0.278563	1.47897	1	1	1	0	5	2	0	1	0	172	0.627322	-0.319488	-0.487888	-0.754915	1.24754	2.21113	-0.861176
4	106	312	Sheep	1	1	1	1	1	1	1	1	0	1	1	1	0	1	0	1	-0.901869	-0.876281	-0.278563	1.47897	1	1	1	0	5	2	0	1	0	172	0.627322	-0.319488	-0.487888	-0.754915	1.24754	2.21113	-0.861176
4	106	313	Sheep	1	1	1	1	1	1	1	1	0	1	1	1	0	1	0	1	-0.901869	-0.876281	-0.278563	1.47897	1	1	1	0	5	2	0	1	0	172	0.627322	-0.319488	-0.487888	-0.754915	1.24754	2.21113	-0.861176
4	106	314	Sheep	1	1	1	1	1	1	1	1	0	1	1	1	0	1	0	1	-0.901869	-0.876281	-0.278563	1.47897	1	1	1	0	5	2	0	1	0	172	0.627322	-0.319488	-0.487888	-0.754915	1.24754	2.21113	-0.861176
4	107	315	Sheep	1	1	1	1	0	1	1	1	0	1	1	1	0	1	0	1	-0.901869	-0.876281	-0.278563	1.47897	0	0	0	0	5	2	0	1	0	172	0.627322	-0.319488	-0.487888	-0.754915	1.24754	2.21113	-0.861176
4	107	316	Sheep	1	1	1	1	1	1	1	1	0	1	1	1	0	1	0	1	-0.901869	-0.876281	-0.278563	1.47897	1	1	1	0	5	2	0	1	0	172	0.627322	-0.319488	-0.487888	-0.754915	1.24754	2.21113	-0.861176
4	107	317	Sheep	1	1	1	1	0	1	1	1	0	1	1	1	0	1	0	1	-0.901869	-0.876281	-0.278563	1.47897	0	0	0	0	5	2	0	1	0	172	0.627322	-0.319488	-0.487888	-0.754915	1.24754	2.21113	-0.861176
4	108	318	Sheep	1	1	1	1	1	1	1	1	0	1	1	1	0	1	0	1	-0.901869	-0.876281	-0.278563	1.47897	1	1	1	0	5	2	0	1	0	172	0.627322	-0.319488	-0.487888	-0.754915	1.24754	2.21113	-0.861176
4	108	319	Sheep	1	1	1	1	0	1	1	1	0	1	1	1	0	1	0	1	-0.901869	-0.876281	-0.278563	1.47897	0	0	0	0	5	2	0	1	0	172	0.627322	-0.319488	-0.487888	-0.754915	1.24754	2.21113	-0.861176
4	108	320	Sheep	1	1	1	1	0	1	1	1	0	1	1	1	0	1	0	1	-0.901869	-0.876281	-0.278563	1.47897	0	0	0	0	5	2	0	1	0	172	0.627322	-0.319488	-0.487888	-0.754915	1.24754	2.21113	-0.861176
4	109	321	Sheep	1	1	1	1	1	1	1	1	0	1	1	1	0	1	0	1	-0.901869	-0.876281	-0.278563	1.47897	1	1	1	0	5	2	0	1	0	172	0.627322	-0.319488	-0.487888	-0.754915	1.24754	2.21113	-0.861176
4	109	322	Sheep	1	1	1	1	1	1	1	1	0	1	1	1	0	1	0	1	-0.901869	-0.876281	-0.278563	1.47897	1	1	1	0	5	2	0	1	0	172	0.627322	-0.319488	-0.487888	-0.754915	1.24754	2.21113	-0.861176
4	109	323	Sheep	1	1	1	1	1	1	1	1	0	1	1	1	0	1	0	1	-0.901869	-0.876281	-0.278563	1.47897	1	1	1	0	5	2	0	1	0	172	0.627322	-0.319488	-0.487888	-0.754915	1.24754	2.21113	-0.861176
4	110	324	Sheep	1	1	1	1	0	1	1	1	0	1	1	1	0	1	0	1	-0.901869	-0.876281	-0.278563	1.47897	0	0	0	0	5	2	0	1	0	172	0.627322	-0.319488	-0.487888	-0.754915	1.24754	2.21113	-0.861176
4	110	325	Sheep	1	1	1	1	0	1	1	1	0	1	1	1	0	1	0	1	-0.901869	-0.876281	-0.278563	1.47897	0	0	0	0	5	2	0	1	0	172	0.627322	-0.319488	-0.487888	-0.754915	1.24754	2.21113	-0.861176
4	110	326	Sheep	1	1	1	1	0	1	1	1	0	1	1	1	0	1	0	1	-0.901869	-0.876281	-0.278563	1.47897	0	0	0	0	5	2	0	1	0	172	0.627322	-0.319488	-0.487888	-0.754915	1.24754	2.21113	-0.861176
10	111	327	Sheep	1	1	1	1	1	1	1	1	0	1	1	1	0	0	0	1	-0.901869	-0.876281	-0.278563	1.47897	1	1	1	0	5	2	0	1	0	243	0.847868	0.0567295	-0.487888	-0.164864	0.0261007	-0.150966	0.187733
10	111	328	Sheep	1	1	1	1	1	1	1	1	0	1	1	1	0	0	0	1	-0.901869	-0.876281	-0.278563	1.47897	1	1	1	0	5	2	0	1	0	243	0.847868	0.0567295	-0.487888	-0.164864	0.0261007	-0.150966	0.187733
10	111	329	Sheep	1	1	1	1	1	1	1	1	0	1	1	1	0	0	0	1	-0.901869	-0.876281	-0.278563	1.47897	1	1	1	0	5	2	0	1	0	243	0.847868	0.0567295	-0.487888	-0.164864	0.0261007	-0.150966	0.187733
10	112	330	Sheep	1	1	1	1	1	1	1	1	0	1	1	1	0	0	0	1	-0.901869	-0.876281	-0.278563	1.47897	1	1	1	0	5	2	0	1	0	243	0.847868	0.0567295	-0.487888	-0.164864	0.0261007	-0.150966	0.187733
10	112	331	Sheep	1	1	1	1	1	1	1	1	0	1	1	1	0	0	0	1	-0.901869	-0.876281	-0.278563	1.47897	1	1	1	0	5	2	0	1	0	243	0.847868	0.0567295	-0.487888	-0.164864	0.0261007	-0.150966	0.187733
10	112	332	Sheep	1	1	1	1	1	1	1	1	0	1	1	1	0	0	0	1	-0.901869	-0.876281	-0.278563	1.47897	1	1	1	0	5	2	0	1	0	243	0.847868	0.0567295	-0.487888	-0.164864	0.0261007	-0.150966	0.187733
10	113	333	Sheep	1	1	1	1	1	1	1	1	0	1	1	1	0	0	0	1	-0.901869	-0.876281	-0.278563	1.47897	1	1	1	0	5	2	0	1	0	243	0.847868	0.0567295	-0.487888	-0.164864	0.0261007	-0.150966	0.187733
10	113	334	Sheep	1	1	1	1	1	1	1	1	0	1	1	1	0	0	0	1	-0.901869	-0.876281	-0.278563	1.47897	1	1	1	0	5	2	0	1	0	243	0.847868	0.0567295	-0.487888	-0.164864	0.0261007	-0.150966	0.187733
10	113	335	Sheep	1	1	1	1	1	1	1	1	0	1	1	1	0	0	0	1	-0.901869	-0.876281	-0.278563	1.47897	1	1	1	0	5	2	0	1	0	243	0.847868	0.0567295	-0.487888	-0.164864	0.0261007	-0.150966	0.187733
10	114	336	Sheep	1	1	1	1	1	1	1	1	0	1	1	1	0	0	0	1	-0.901869	-0.876281	-0.278563	1.47897	1	1	1	0	5	2	0	1	0	243	0.847868	0.0567295	-0.487888	-0.164864	0.0261007	-0.150966	0.187733
10	114	337	Sheep	1	1	1	1	1	1	1	1	0	1	1	1	0	0	0	1	-0.901869	-0.876281	-0.278563	1.47897	1	1	1	0	5	2	0	1	0	243	0.847868	0.0567295	-0.487888	-0.164864	0.0261007	-0.150966	0.187733
10	114	338	Sheep	1	1	1	1	1	1	1	1	0	1	1	1	0	0	0	1	-0.901869	-0.876281	-0.278563	1.47897	1	1	1	0	5	2	0	1	0	243	0.847868	0.0567295	-0.487888	-0.164864	0.0261007	-0.150966	0.187733
10	115	339	Sheep	1	1	1	1	1	1	1	1	0	1	1	1	0	0	0	1	-0.901869	-0.876281	-0.278563	1.47897	1	1	1	0	5	2	0	1	0	243	0.847868	0.0567295	-0.487888	-0.164864	0.0261007	-0.150966	0.187733
10	115	340	Sheep	1	1	1	1	1	1	1	1	0	1	1	1	0	0	0	1	-0.901869	-0.876281	-0.278563	1.47897	1	1	1	0	5	2	0	1	0	243	0.847868	0.0567295	-0.487888	-0.164864	0.0261007	-0.150966	0.187733
10	115	341	Sheep	1	1	1	1	1	1	1	1	0	1	1	1	0	0	0	1	-0.901869	-0.876281	-0.278563	1.47897	1	1	1	0	5	2	0	1	0	243	0.847868	0.0567295	-0.487888	-0.164864	0.0261007	-0.150966	0.187733
10	116	342	Sheep	1	1	1	1	1	1	1	1	0	1	1	1	0	0	0	1	-0.901869	-0.876281	-0.278563	1.47897	1	1	1	0	5	2	0	1	0	243	0.847868	0.0567295	-0.487888	-0.164864	0.0261007	-0.150966	0.187733
10	116	343	Sheep	1	1	1	1	1	1	1	1	0	1	1	1	0	0	0	1	-0.901869	-0.876281	-0.278563	1.47897	1	1	1	0	5	2	0	1	0	243	0.847868	0.0567295	-0.487888	-0.164864	0.0261007	-0.150966	0.187733
10	116	344	Sheep	1	1	1	1	1	1	1	1	0	1	1	1	0	0	0	1	-0.901869	-0.876281	-0.278563	1.47897	1	1	1	0	5	2	0	1	0	243	0.847868	0.0567295	-0.487888	-0.164864	0.0261007	-0.150966	0.187733
10	117	345	Sheep	1	1	1	1	1	1	1	1	0	1	1	1	0	0	0	1	-0.901869	-0.876281	-0.278563	1.47897	1	1	1	0	5	2	0	1	0	243	0.847868	0.0567295	-0.487888	-0.164864	0.0261007	-0.150966	0.187733
10	117	346	Sheep	0	1	0	1	0	1	1	1	0	1	1	1	0	0	0	0	-0.901869	-0.876281	-0.278563	1.47897	1	1	0	1	5	2	0	1	0	243	0.847868	0.0567295	-0.487888	-0.164864	0.0261007	-0.150966	0.187733
10	117	347	Sheep	1	1	1	1	1	1	1	1	0	1	1	1	0	0	0	1	-0.901869	-0.876281	-0.278563	1.47897	1	1	1	0	5	2	0	1	0	243	0.847868	0.0567295	-0.487888	-0.164864	0.0261007	-0.150966	0.187733
10	118	348	Sheep	1	1	1	1	1	1	1	1	0	1	1	1	0	0	0	1	-0.901869	-0.876281	-0.278563	1.47897	1	1	1	0	5	2	0	1	0	243	0.847868	0.0567295	-0.487888	-0.164864	0.0261007	-0.150966	0.187733
10	118	349	Sheep	1	1	1	1	1	1	1	1	0	1	1	1	0	0	0	1	-0.901869	-0.876281	-0.278563	1.47897	1	1	1	0	5	2	0	1	0	243	0.847868	0.0567295	-0.487888	-0.164864	0.0261007	-0.150966	0.187733
10	118	350	Sheep	1	1	1	1	1	1	1	1	0	1	1	1	0	0	0	1	-0.901869	-0.876281	-0.278563	1.47897	1	1	1	0	5	2	0	1	0	243	0.847868	0.0567295	-0.487888	-0.164864	0.0261007	-0.150966	0.187733
10	119	351	Sheep	1	1	1	1	1	1	1	1	0	1	1	1	0	0	0	1	-0.901869	-0.876281	-0.278563	1.47897	1	1	1	0	5	2	0	1	0	243	0.847868	0.0567295	-0.487888	-0.164864	0.0261007	-0.150966	0.187733
10	119	352	Sheep	1	1	1	1	1	1	1	1	0	1	1	1	0	0	0	1	-0.901869	-0.876281	-0.278563	1.47897	1	1	1	0	5	2	0	1	0	243	0.847868	0.0567295	-0.487888	-0.164864	0.0261007	-0.150966	0.187733
10	119	353	Sheep	1	1	1	1	1	1	1	1	0	1	1	1	0	0	0	1	-0.901869	-0.876281	-0.278563	1.47897	1	1	1	0	5	2	0	1	0	243	0.847868	0.0567295	-0.487888	-0.164864	0.0261007	-0.150966	0.187733
10	120	354	Sheep	1	1	1	1	1	1	1	1	0	1	1	1	0	0	0	1	-0.901869	-0.876281	-0.278563	1.47897	1	1	1	0	5	2	0	1	0	243	0.847868	0.0567295	-0.487888	-0.164864	0.0261007	-0.150966	0.187733
10	120	355	Sheep	1	1	1	1	1	1	1	1	0	1	1	1	0	0	0	1	-0.901869	-0.876281	-0.278563	1.47897	1	1	1	0	5	2	0	1	0	243	0.847868	0.0567295	-0.487888	-0.164864	0.0261007	-0.150966	0.187733
10	120	356	Sheep	1	1	1	1	1	1	1	1	0	1	1	1	0	0	0	1	-0.901869	-0.876281	-0.278563	1.47897	1	1	1	0	5	2	0	1	0	243	0.847868	0.0567295	-0.487888	-0.164864	0.0261007	-0.150966	0.187733
21	121	357	Sheep	1	1	1	1	1	1	1	1	0	1	1	1	0	0	0	1	-0.799721	-0.0444079	-0.62447	0.340135	1	1	1	0	5	2	1	0	0	73	-0.475411	-0.620461	1.24571	-0.109843	-0.431356	-0.468482	0.610626
21	121	358	Sheep	1	1	1	1	1	1	1	1	0	1	1	1	0	0	0	1	-0.799721	-0.0444079	-0.62447	0.340135	1	1	1	0	5	2	1	0	0	73	-0.475411	-0.620461	1.24571	-0.109843	-0.431356	-0.468482	0.610626
21	121	359	Sheep	1	1	1	1	1	1	1	1	0	1	1	1	0	0	0	1	-0.799721	-0.0444079	-0.62447	0.340135	1	1	1	0	5	2	1	0	0	73	-0.475411	-0.620461	1.24571	-0.109843	-0.431356	-0.468482	0.610626
21	121	360	Sheep	1	1	1	1	1	1	1	1	0	1	1	1	0	0	0	1	-0.799721	-0.0444079	-0.62447	0.340135	1	1	1	0	5	2	1	0	0	73	-0.475411	-0.620461	1.24571	-0.109843	-0.431356	-0.468482	0.610626
21	121	361	Sheep	1	1	1	1	1	1	1	1	0	1	1	1	0	0	0	1	-0.799721	-0.0444079	-0.62447	0.340135	1	1	1	0	5	2	1	0	0	73	-0.475411	-0.620461	1.24571	-0.109843	-0.431356	-0.468482	0.610626
21	122	362	Sheep	1	1	1	1	1	1	1	1	0	1	1	1	0	0	0	1	-0.799721	-0.0444079	-0.62447	0.340135	1	1	1	0	5	2	1	0	0	73	-0.475411	-0.620461	1.24571	-0.109843	-0.431356	-0.468482	0.610626
21	122	363	Sheep	1	1	1	1	1	1	1	1	0	1	1	1	0	0	0	1	-0.799721	-0.0444079	-0.62447	0.340135	1	1	1	0	5	2	1	0	0	73	-0.475411	-0.620461	1.24571	-0.109843	-0.431356	-0.468482	0.610626
21	122	364	Sheep	1	1	1	1	1	1	1	1	0	1	1	1	0	0	0	1	-0.799721	-0.0444079	-0.62447	0.340135	1	1	1	0	5	2	1	0	0	73	-0.475411	-0.620461	1.24571	-0.109843	-0.431356	-0.468482	0.610626
21	122	365	Sheep	1	1	1	1	1	1	1	1	0	1	1	1	0	0	0	1	-0.799721	-0.0444079	-0.62447	0.340135	1	1	1	0	5	2	1	0	0	73	-0.475411	-0.620461	1.24571	-0.109843	-0.431356	-0.468482	0.610626
21	122	366	Sheep	1	1	1	1	1	1	1	1	0	1	1	1	0	0	0	1	-0.799721	-0.0444079	-0.62447	0.340135	1	1	1	0	5	2	1	0	0	73	-0.475411	-0.620461	1.24571	-0.109843	-0.431356	-0.468482	0.610626
21	123	367	Sheep	1	1	1	1	1	1	1	1	0	1	1	1	0	0	0	1	-0.799721	-0.0444079	-0.62447	0.340135	1	1	1	0	5	2	1	0	0	73	-0.475411	-0.620461	1.24571	-0.109843	-0.431356	-0.468482	0.610626
21	123	368	Sheep	1	1	1	1	1	1	1	1	0	1	1	1	0	0	0	1	-0.799721	-0.0444079	-0.62447	0.340135	1	1	1	0	5	2	1	0	0	73	-0.475411	-0.620461	1.24571	-0.109843	-0.431356	-0.468482	0.610626
21	123	369	Sheep	1	1	1	1	1	1	1	1	0	1	1	1	0	0	0	1	-0.799721	-0.0444079	-0.62447	0.340135	1	1	1	0	5	2	1	0	0	73	-0.475411	-0.620461	1.24571	-0.109843	-0.431356	-0.468482	0.610626
21	123	370	Sheep	1	1	1	1	1	1	1	1	0	1	1	1	0	0	0	1	-0.799721	-0.0444079	-0.62447	0.340135	1	1	1	0	5	2	1	0	0	73	-0.475411	-0.620461	1.24571	-0.109843	-0.431356	-0.468482	0.610626
21	123	371	Sheep	1	1	1	1	1	1	1	1	0	1	1	1	0	0	0	1	-0.799721	-0.0444079	-0.62447	0.340135	1	1	1	0	5	2	1	0	0	73	-0.475411	-0.620461	1.24571	-0.109843	-0.431356	-0.468482	0.610626
21	124	372	Sheep	1	1	1	1	1	1	1	1	0	1	1	1	0	0	0	1	-0.799721	-0.0444079	-0.62447	0.340135	1	1	1	0	5	2	1	0	0	73	-0.475411	-0.620461	1.24571	-0.109843	-0.431356	-0.468482	0.610626
21	124	373	Sheep	1	1	1	1	1	1	1	1	0	1	1	1	0	0	0	1	-0.799721	-0.0444079	-0.62447	0.340135	1	1	1	0	5	2	1	0	0	73	-0.475411	-0.620461	1.24571	-0.109843	-0.431356	-0.468482	0.610626
21	124	374	Sheep	1	1	1	1	1	1	1	1	0	1	1	1	0	0	0	1	-0.799721	-0.0444079	-0.62447	0.340135	1	1	1	0	5	2	1	0	0	73	-0.475411	-0.620461	1.24571	-0.109843	-0.431356	-0.468482	0.610626
21	124	375	Sheep	1	1	1	1	1	1	1	1	0	1	1	1	0	0	0	1	-0.799721	-0.0444079	-0.62447	0.340135	1	1	1	0	5	2	1	0	0	73	-0.475411	-0.620461	1.24571	-0.109843	-0.431356	-0.468482	0.610626
21	124	376	Sheep	1	1	1	1	1	1	1	1	0	1	1	1	0	0	0	1	-0.799721	-0.0444079	-0.62447	0.340135	1	1	1	0	5	2	1	0	0	73	-0.475411	-0.620461	1.24571	-0.109843	-0.431356	-0.468482	0.610626
21	125	377	Sheep	1	1	1	1	1	1	1	1	0	1	1	1	0	0	0	1	-0.799721	-0.0444079	-0.62447	0.340135	1	1	1	0	5	2	1	0	0	73	-0.475411	-0.620461	1.24571	-0.109843	-0.431356	-0.468482	0.610626
21	125	378	Sheep	1	1	1	1	1	1	1	1	0	1	1	1	0	0	0	1	-0.799721	-0.0444079	-0.62447	0.340135	1	1	1	0	5	2	1	0	0	73	-0.475411	-0.620461	1.24571	-0.109843	-0.431356	-0.468482	0.610626
21	125	379	Sheep	1	1	1	1	1	1	1	1	0	1	1	1	0	0	0	1	-0.799721	-0.0444079	-0.62447	0.340135	1	1	1	0	5	2	1	0	0	73	-0.475411	-0.620461	1.24571	-0.109843	-0.431356	-0.468482	0.610626
21	125	380	Sheep	1	1	1	1	1	1	1	1	0	1	1	1	0	0	0	1	-0.799721	-0.0444079	-0.62447	0.340135	1	1	1	0	5	2	1	0	0	73	-0.475411	-0.620461	1.24571	-0.109843	-0.431356	-0.468482	0.610626
21	125	381	Sheep	1	1	1	1	1	1	1	1	0	1	1	1	0	0	0	1	-0.799721	-0.0444079	-0.62447	0.340135	1	1	1	0	5	2	1	0	0	73	-0.475411	-0.620461	1.24571	-0.109843	-0.431356	-0.468482	0.610626
21	126	382	Sheep	1	1	1	1	1	1	1	1	0	1	1	1	0	0	0	1	-0.799721	-0.0444079	-0.62447	0.340135	1	1	1	0	5	2	1	0	0	73	-0.475411	-0.620461	1.24571	-0.109843	-0.431356	-0.468482	0.610626
21	126	383	Sheep	1	1	1	1	1	1	1	1	0	1	1	1	0	0	0	1	-0.799721	-0.0444079	-0.62447	0.340135	1	1	1	0	5	2	1	0	0	73	-0.475411	-0.620461	1.24571	-0.109843	-0.431356	-0.468482	0.610626
21	126	384	Sheep	1	1	1	1	1	1	1	1	0	1	1	1	0	0	0	1	-0.799721	-0.0444079	-0.62447	0.340135	1	1	1	0	5	2	1	0	0	73	-0.475411	-0.620461	1.24571	-0.109843	-0.431356	-0.468482	0.610626
21	127	385	Sheep	1	1	1	1	1	1	1	1	0	1	1	1	0	0	0	1	-0.799721	-0.0444079	-0.62447	0.340135	1	1	1	0	5	2	1	0	0	73	-0.475411	-0.620461	1.24571	-0.109843	-0.431356	-0.468482	0.610626
21	127	386	Sheep	1	1	1	1	1	1	1	1	0	1	1	1	0	0	0	1	-0.799721	-0.0444079	-0.62447	0.340135	1	1	1	0	5	2	1	0	0	73	-0.475411	-0.620461	1.24571	-0.109843	-0.431356	-0.468482	0.610626
21	127	387	Sheep	1	1	1	1	1	1	1	1	0	1	1	1	0	0	0	1	-0.799721	-0.0444079	-0.62447	0.340135	1	1	1	0	5	2	1	0	0	73	-0.475411	-0.620461	1.24571	-0.109843	-0.431356	-0.468482	0.610626
21	128	388	Sheep	1	1	1	1	1	1	1	1	0	1	1	1	0	0	0	1	-0.799721	-0.0444079	-0.62447	0.340135	1	1	1	0	5	2	1	0	0	73	-0.475411	-0.620461	1.24571	-0.109843	-0.431356	-0.468482	0.610626
21	128	389	Sheep	1	1	1	1	1	1	1	1	0	1	1	1	0	0	0	1	-0.799721	-0.0444079	-0.62447	0.340135	1	1	1	0	5	2	1	0	0	73	-0.475411	-0.620461	1.24571	-0.109843	-0.431356	-0.468482	0.610626
21	128	390	Sheep	1	1	1	1	1	1	1	1	0	1	1	1	0	0	0	1	-0.799721	-0.0444079	-0.62447	0.340135	1	1	1	0	5	2	1	0	0	73	-0.475411	-0.620461	1.24571	-0.109843	-0.431356	-0.468482	0.610626
21	129	391	Sheep	1	1	1	1	1	1	1	1	0	1	1	1	0	0	0	1	-0.799721	-0.0444079	-0.62447	0.340135	1	1	1	0	5	2	1	0	0	73	-0.475411	-0.620461	1.24571	-0.109843	-0.431356	-0.468482	0.610626
21	129	392	Sheep	1	1	1	1	1	1	1	1	0	1	1	1	0	0	0	1	-0.799721	-0.0444079	-0.62447	0.340135	1	1	1	0	5	2	1	0	0	73	-0.475411	-0.620461	1.24571	-0.109843	-0.431356	-0.468482	0.610626
21	129	393	Sheep	1	1	1	1	1	1	1	1	0	1	1	1	0	0	0	1	-0.799721	-0.0444079	-0.62447	0.340135	1	1	1	0	5	2	1	0	0	73	-0.475411	-0.620461	1.24571	-0.109843	-0.431356	-0.468482	0.610626
21	130	394	Sheep	1	1	1	1	1	1	1	1	0	1	1	1	0	0	0	1	-0.799721	-0.0444079	-0.62447	0.340135	1	1	1	0	5	2	1	0	0	73	-0.475411	-0.620461	1.24571	-0.109843	-0.431356	-0.468482	0.610626
21	130	395	Sheep	1	1	1	1	1	1	1	1	0	1	1	1	0	0	0	1	-0.799721	-0.0444079	-0.62447	0.340135	1	1	1	0	5	2	1	0	0	73	-0.475411	-0.620461	1.24571	-0.109843	-0.431356	-0.468482	0.610626
16	131	396	Sheep	1	1	0	1	1	1	1	1	0	1	1	1	0	0	0	1	-0.799721	-0.0444079	-0.62447	0.340135	1	1	0	0	5	2	0	1	0	212	0.0146921	-0.518883	1.34768	-0.335618	-0.882912	-0.125382	-0.75462
16	131	397	Sheep	1	1	1	1	1	1	1	1	0	1	1	1	0	0	0	1	-0.799721	-0.0444079	-0.62447	0.340135	1	1	1	0	5	2	0	1	0	212	0.0146921	-0.518883	1.34768	-0.335618	-0.882912	-0.125382	-0.75462
16	131	398	Sheep	1	1	0	1	1	1	1	1	0	1	1	1	0	0	0	1	-0.799721	-0.0444079	-0.62447	0.340135	1	1	0	0	5	2	0	1	0	212	0.0146921	-0.518883	1.34768	-0.335618	-0.882912	-0.125382	-0.75462
16	131	399	Sheep	1	1	1	1	1	1	1	1	0	1	1	1	0	0	0	1	-0.799721	-0.0444079	-0.62447	0.340135	1	1	1	0	5	2	0	1	0	212	0.0146921	-0.518883	1.34768	-0.335618	-0.882912	-0.125382	-0.75462
16	132	400	Sheep	1	1	1	1	1	1	1	1	0	1	1	1	0	0	0	1	-0.799721	-0.0444079	-0.62447	0.340135	1	1	1	0	5	2	0	1	0	212	0.0146921	-0.518883	1.34768	-0.335618	-0.882912	-0.125382	-0.75462
16	132	401	Sheep	1	1	1	1	1	1	1	1	0	1	1	1	0	0	0	1	-0.799721	-0.0444079	-0.62447	0.340135	1	1	1	0	5	2	0	1	0	212	0.0146921	-0.518883	1.34768	-0.335618	-0.882912	-0.125382	-0.75462
16	132	402	Sheep	1	1	1	1	1	1	1	1	0	1	1	1	0	0	0	1	-0.799721	-0.0444079	-0.62447	0.340135	1	1	1	0	5	2	0	1	0	212	0.0146921	-0.518883	1.34768	-0.335618	-0.882912	-0.125382	-0.75462
16	132	403	Sheep	1	1	1	1	1	1	1	1	0	1	1	1	0	0	0	1	-0.799721	-0.0444079	-0.62447	0.340135	1	1	1	0	5	2	0	1	0	212	0.0146921	-0.518883	1.34768	-0.335618	-0.882912	-0.125382	-0.75462
16	133	404	Sheep	1	1	1	1	1	1	1	1	0	1	1	1	0	0	0	1	-0.799721	-0.0444079	-0.62447	0.340135	1	1	1	0	5	2	0	1	0	212	0.0146921	-0.518883	1.34768	-0.335618	-0.882912	-0.125382	-0.75462
16	133	405	Sheep	1	1	1	1	1	1	1	1	0	1	1	1	0	0	0	1	-0.799721	-0.0444079	-0.62447	0.340135	1	1	1	0	5	2	0	1	0	212	0.0146921	-0.518883	1.34768	-0.335618	-0.882912	-0.125382	-0.75462
16	133	406	Sheep	1	1	1	1	1	1	1	1	0	1	1	1	0	0	0	1	-0.799721	-0.0444079	-0.62447	0.340135	1	1	1	0	5	2	0	1	0	212	0.0146921	-0.518883	1.34768	-0.335618	-0.882912	-0.125382	-0.75462
16	133	407	Sheep	1	1	1	1	1	1	1	1	0	1	1	1	0	0	0	1	-0.799721	-0.0444079	-0.62447	0.340135	1	1	1	0	5	2	0	1	0	212	0.0146921	-0.518883	1.34768	-0.335618	-0.882912	-0.125382	-0.75462
16	133	408	Sheep	1	1	1	1	1	1	1	1	0	1	1	1	0	0	0	1	-0.799721	-0.0444079	-0.62447	0.340135	1	1	1	0	5	2	0	1	0	212	0.0146921	-0.518883	1.34768	-0.335618	-0.882912	-0.125382	-0.75462
16	134	409	Sheep	1	1	1	1	1	1	1	1	0	1	1	1	0	0	0	1	-0.799721	-0.0444079	-0.62447	0.340135	1	1	1	0	5	2	0	1	0	212	0.0146921	-0.518883	1.34768	-0.335618	-0.882912	-0.125382	-0.75462
16	134	410	Sheep	1	1	1	1	1	1	1	1	0	1	1	1	0	0	0	1	-0.799721	-0.0444079	-0.62447	0.340135	1	1	1	0	5	2	0	1	0	212	0.0146921	-0.518883	1.34768	-0.335618	-0.882912	-0.125382	-0.75462
16	134	411	Sheep	1	1	1	1	1	1	1	1	0	1	1	1	0	0	0	1	-0.799721	-0.0444079	-0.62447	0.340135	1	1	1	0	5	2	0	1	0	212	0.0146921	-0.518883	1.34768	-0.335618	-0.882912	-0.125382	-0.75462
16	134	412	Sheep	1	1	1	1	1	1	1	1	0	1	1	1	0	0	0	1	-0.799721	-0.0444079	-0.62447	0.340135	1	1	1	0	5	2	0	1	0	212	0.0146921	-0.518883	1.34768	-0.335618	-0.882912	-0.125382	-0.75462
16	134	413	Sheep	1	1	1	1	1	1	1	1	0	1	1	1	0	0	0	1	-0.799721	-0.0444079	-0.62447	0.340135	1	1	1	0	5	2	0	1	0	212	0.0146921	-0.518883	1.34768	-0.335618	-0.882912	-0.125382	-0.75462
16	135	414	Sheep	1	1	1	1	1	1	1	1	0	1	1	1	0	0	0	1	-0.799721	-0.0444079	-0.62447	0.340135	1	1	1	0	5	2	0	1	0	212	0.0146921	-0.518883	1.34768	-0.335618	-0.882912	-0.125382	-0.75462
16	135	415	Sheep	1	1	1	1	1	1	1	1	0	1	1	1	0	0	0	1	-0.799721	-0.0444079	-0.62447	0.340135	1	1	1	0	5	2	0	1	0	212	0.0146921	-0.518883	1.34768	-0.335618	-0.882912	-0.125382	-0.75462
16	135	416	Sheep	1	1	1	1	1	1	1	1	0	1	1	1	0	0	0	1	-0.799721	-0.0444079	-0.62447	0.340135	1	1	1	0	5	2	0	1	0	212	0.0146921	-0.518883	1.34768	-0.335618	-0.882912	-0.125382	-0.75462
16	135	417	Sheep	1	1	1	1	1	1	1	1	0	1	1	1	0	0	0	1	-0.799721	-0.0444079	-0.62447	0.340135	1	1	1	0	5	2	0	1	0	212	0.0146921	-0.518883	1.34768	-0.335618	-0.882912	-0.125382	-0.75462
16	135	418	Sheep	1	1	1	1	1	1	1	1	0	1	1	1	0	0	0	1	-0.799721	-0.0444079	-0.62447	0.340135	1	1	1	0	5	2	0	1	0	212	0.0146921	-0.518883	1.34768	-0.335618	-0.882912	-0.125382	-0.75462
16	136	419	Sheep	0	1	1	1	1	0	1	1	0	1	1	1	0	0	0	0	-0.799721	-0.0444079	-0.62447	0.340135	1	1	0	1	5	2	0	1	0	212	0.0146921	-0.518883	1.34768	-0.335618	-0.882912	-0.125382	-0.75462
16	136	420	Sheep	1	1	1	1	1	1	1	1	0	1	1	1	0	0	0	1	-0.799721	-0.0444079	-0.62447	0.340135	1	1	1	0	5	2	0	1	0	212	0.0146921	-0.518883	1.34768	-0.335618	-0.882912	-0.125382	-0.75462
16	136	421	Sheep	1	1	1	1	1	1	1	1	0	1	1	1	0	0	0	1	-0.799721	-0.0444079	-0.62447	0.340135	1	1	1	0	5	2	0	1	0	212	0.0146921	-0.518883	1.34768	-0.335618	-0.882912	-0.125382	-0.75462
16	137	422	Sheep	1	1	1	1	1	1	1	1	0	1	1	1	0	0	0	1	-0.799721	-0.0444079	-0.62447	0.340135	1	1	1	0	5	2	0	1	0	212	0.0146921	-0.518883	1.34768	-0.335618	-0.882912	-0.125382	-0.75462
16	137	423	Sheep	1	1	1	1	1	1	1	1	0	1	1	1	0	0	0	1	-0.799721	-0.0444079	-0.62447	0.340135	1	1	1	0	5	2	0	1	0	212	0.0146921	-0.518883	1.34768	-0.335618	-0.882912	-0.125382	-0.75462
16	137	424	Sheep	1	1	1	1	1	1	1	1	0	1	1	1	0	0	0	1	-0.799721	-0.0444079	-0.62447	0.340135	1	1	1	0	5	2	0	1	0	212	0.0146921	-0.518883	1.34768	-0.335618	-0.882912	-0.125382	-0.75462
16	137	425	Sheep	1	1	1	1	1	1	1	1	0	1	1	1	0	0	0	1	-0.799721	-0.0444079	-0.62447	0.340135	1	1	1	0	5	2	0	1	0	212	0.0146921	-0.518883	1.34768	-0.335618	-0.882912	-0.125382	-0.75462
16	138	426	Sheep	1	1	1	1	1	1	1	1	0	1	1	1	0	0	0	1	-0.799721	-0.0444079	-0.62447	0.340135	1	1	1	0	5	2	0	1	0	212	0.0146921	-0.518883	1.34768	-0.335618	-0.882912	-0.125382	-0.75462
16	138	427	Sheep	1	1	1	1	1	1	1	1	0	1	1	1	0	0	0	1	-0.799721	-0.0444079	-0.62447	0.340135	1	1	1	0	5	2	0	1	0	212	0.0146921	-0.518883	1.34768	-0.335618	-0.882912	-0.125382	-0.75462
16	138	428	Sheep	1	1	1	1	1	1	1	1	0	1	1	1	0	0	0	1	-0.799721	-0.0444079	-0.62447	0.340135	1	1	1	0	5	2	0	1	0	212	0.0146921	-0.518883	1.34768	-0.335618	-0.882912	-0.125382	-0.75462
16	139	429	Sheep	1	1	1	1	1	1	1	1	0	1	1	1	0	0	0	1	-0.799721	-0.0444079	-0.62447	0.340135	1	1	1	0	5	2	0	1	0	212	0.0146921	-0.518883	1.34768	-0.335618	-0.882912	-0.125382	-0.75462
16	139	430	Sheep	1	1	1	1	1	1	1	1	0	1	1	1	0	0	0	1	-0.799721	-0.0444079	-0.62447	0.340135	1	1	1	0	5	2	0	1	0	212	0.0146921	-0.518883	1.34768	-0.335618	-0.882912	-0.125382	-0.75462
16	139	431	Sheep	1	1	1	1	1	1	1	1	0	1	1	1	0	0	0	1	-0.799721	-0.0444079	-0.62447	0.340135	1	1	1	0	5	2	0	1	0	212	0.0146921	-0.518883	1.34768	-0.335618	-0.882912	-0.125382	-0.75462
16	140	432	Sheep	1	1	1	1	1	1	1	1	0	1	1	1	0	0	0	1	-0.799721	-0.0444079	-0.62447	0.340135	1	1	1	0	5	2	0	1	0	212	0.0146921	-0.518883	1.34768	-0.335618	-0.882912	-0.125382	-0.75462
16	140	433	Sheep	1	1	1	1	1	1	1	1	0	1	1	1	0	0	0	1	-0.799721	-0.0444079	-0.62447	0.340135	1	1	1	0	5	2	0	1	0	212	0.0146921	-0.518883	1.34768	-0.335618	-0.882912	-0.125382	-0.75462
16	140	434	Sheep	1	1	1	1	1	1	1	1	0	1	1	1	0	0	0	1	-0.799721	-0.0444079	-0.62447	0.340135	1	1	1	0	5	2	0	1	0	212	0.0146921	-0.518883	1.34768	-0.335618	-0.882912	-0.125382	-0.75462
15	141	435	Sheep	1	1	1	1	1	1	1	1	0	1	1	1	0	0	0	1	1.5059	-0.339589	0.360036	0.465781	1	1	1	0	6	2	0	1	0	147	0.107812	-0.537693	-0.487888	0.0277096	-0.916142	1.47552	-0.931103
15	141	436	Sheep	0	1	0	1	0	1	1	1	0	1	1	1	0	0	0	0	1.5059	-0.339589	0.360036	0.465781	0	1	0	1	6	2	0	1	0	147	0.107812	-0.537693	-0.487888	0.0277096	-0.916142	1.47552	-0.931103
15	141	437	Sheep	1	1	1	1	1	1	1	1	0	1	1	1	0	0	0	1	1.5059	-0.339589	0.360036	0.465781	1	1	1	0	6	2	0	1	0	147	0.107812	-0.537693	-0.487888	0.0277096	-0.916142	1.47552	-0.931103
15	142	438	Sheep	1	1	1	1	1	1	1	1	0	1	1	1	0	0	0	1	1.5059	-0.339589	0.360036	0.465781	1	1	1	0	6	2	0	1	0	147	0.107812	-0.537693	-0.487888	0.0277096	-0.916142	1.47552	-0.931103
15	142	439	Sheep	1	1	1	1	1	1	1	1	0	1	1	1	0	0	0	1	1.5059	-0.339589	0.360036	0.465781	1	1	1	0	6	2	0	1	0	147	0.107812	-0.537693	-0.487888	0.0277096	-0.916142	1.47552	-0.931103
15	143	440	Sheep	1	1	1	1	1	1	1	1	0	1	1	1	0	0	0	1	1.5059	-0.339589	0.360036	0.465781	1	1	1	0	6	2	0	1	0	147	0.107812	-0.537693	-0.487888	0.0277096	-0.916142	1.47552	-0.931103
15	143	441	Sheep	1	1	1	1	1	1	1	1	0	1	1	1	0	0	0	1	1.5059	-0.339589	0.360036	0.465781	1	1	1	0	6	2	0	1	0	147	0.107812	-0.537693	-0.487888	0.0277096	-0.916142	1.47552	-0.931103
15	143	442	Sheep	1	1	1	1	1	1	1	1	0	1	1	1	0	0	0	1	1.5059	-0.339589	0.360036	0.465781	1	1	1	0	6	2	0	1	0	147	0.107812	-0.537693	-0.487888	0.0277096	-0.916142	1.47552	-0.931103
15	144	443	Sheep	1	1	1	1	1	1	1	1	0	1	1	1	0	0	0	1	1.5059	-0.339589	0.360036	0.465781	1	1	1	0	6	2	0	1	0	147	0.107812	-0.537693	-0.487888	0.0277096	-0.916142	1.47552	-0.931103
15	144	444	Sheep	1	1	1	1	1	1	1	1	0	1	1	1	0	0	0	1	1.5059	-0.339589	0.360036	0.465781	1	1	1	0	6	2	0	1	0	147	0.107812	-0.537693	-0.487888	0.0277096	-0.916142	1.47552	-0.931103
15	145	445	Sheep	1	1	1	1	1	1	1	1	0	1	1	1	0	0	0	1	1.5059	-0.339589	0.360036	0.465781	1	1	1	0	6	2	0	1	0	147	0.107812	-0.537693	-0.487888	0.0277096	-0.916142	1.47552	-0.931103
15	145	446	Sheep	1	1	1	1	1	1	1	1	0	1	1	1	0	0	0	1	1.5059	-0.339589	0.360036	0.465781	1	1	1	0	6	2	0	1	0	147	0.107812	-0.537693	-0.487888	0.0277096	-0.916142	1.47552	-0.931103
15	145	447	Sheep	0	1	0	1	1	1	1	1	0	1	1	1	0	0	0	0	1.5059	-0.339589	0.360036	0.465781	1	1	0	1	6	2	0	1	0	147	0.107812	-0.537693	-0.487888	0.0277096	-0.916142	1.47552	-0.931103
15	146	448	Sheep	1	1	1	1	1	1	1	1	0	1	1	1	0	0	0	1	1.5059	-0.339589	0.360036	0.465781	1	1	1	0	6	2	0	1	0	147	0.107812	-0.537693	-0.487888	0.0277096	-0.916142	1.47552	-0.931103
15	146	449	Sheep	1	1	1	1	1	1	1	1	0	1	1	1	0	0	0	1	1.5059	-0.339589	0.360036	0.465781	1	1	1	0	6	2	0	1	0	147	0.107812	-0.537693	-0.487888	0.0277096	-0.916142	1.47552	-0.931103
15	146	450	Sheep	1	1	1	1	1	1	1	1	0	1	1	1	0	0	0	1	1.5059	-0.339589	0.360036	0.465781	1	1	1	0	6	2	0	1	0	147	0.107812	-0.537693	-0.487888	0.0277096	-0.916142	1.47552	-0.931103
15	147	451	Sheep	1	1	1	1	1	1	1	1	0	1	1	1	0	0	0	1	1.5059	-0.339589	0.360036	0.465781	1	1	1	0	6	2	0	1	0	147	0.107812	-0.537693	-0.487888	0.0277096	-0.916142	1.47552	-0.931103
15	147	452	Sheep	1	1	1	1	1	1	1	1	0	1	1	1	0	0	0	1	1.5059	-0.339589	0.360036	0.465781	1	1	1	0	6	2	0	1	0	147	0.107812	-0.537693	-0.487888	0.0277096	-0.916142	1.47552	-0.931103
15	147	453	Sheep	1	1	1	1	1	1	1	1	0	1	1	1	0	0	0	1	1.5059	-0.339589	0.360036	0.465781	1	1	1	0	6	2	0	1	0	147	0.107812	-0.537693	-0.487888	0.0277096	-0.916142	1.47552	-0.931103
15	148	454	Sheep	1	1	1	1	1	1	1	1	0	1	1	1	0	0	0	1	1.5059	-0.339589	0.360036	0.465781	1	1	1	0	6	2	0	1	0	147	0.107812	-0.537693	-0.487888	0.0277096	-0.916142	1.47552	-0.931103
15	148	455	Sheep	1	1	1	1	1	1	1	1	0	1	1	1	0	0	0	1	1.5059	-0.339589	0.360036	0.465781	1	1	1	0	6	2	0	1	0	147	0.107812	-0.537693	-0.487888	0.0277096	-0.916142	1.47552	-0.931103
15	148	456	Sheep	1	1	0	1	1	0	1	1	0	1	1	1	0	0	0	1	1.5059	-0.339589	0.360036	0.465781	1	1	0	0	6	2	0	1	0	147	0.107812	-0.537693	-0.487888	0.0277096	-0.916142	1.47552	-0.931103
15	149	457	Sheep	0	1	0	1	0	1	1	1	0	1	1	1	0	0	0	0	1.5059	-0.339589	0.360036	0.465781	1	1	0	1	6	2	0	1	0	147	0.107812	-0.537693	-0.487888	0.0277096	-0.916142	1.47552	-0.931103
15	149	458	Sheep	0	1	0	1	0	1	1	1	0	1	1	1	0	0	0	0	1.5059	-0.339589	0.360036	0.465781	1	1	0	1	6	2	0	1	0	147	0.107812	-0.537693	-0.487888	0.0277096	-0.916142	1.47552	-0.931103
15	149	459	Sheep	0	1	0	1	0	1	1	1	0	1	1	1	0	0	0	0	1.5059	-0.339589	0.360036	0.465781	1	1	0	1	6	2	0	1	0	147	0.107812	-0.537693	-0.487888	0.0277096	-0.916142	1.47552	-0.931103
15	150	460	Sheep	1	1	1	1	1	1	1	1	0	1	1	1	0	0	0	1	1.5059	-0.339589	0.360036	0.465781	1	1	1	0	6	2	0	1	0	147	0.107812	-0.537693	-0.487888	0.0277096	-0.916142	1.47552	-0.931103
15	150	461	Sheep	1	1	1	1	1	1	1	1	0	1	1	1	0	0	0	1	1.5059	-0.339589	0.360036	0.465781	1	1	1	0	6	2	0	1	0	147	0.107812	-0.537693	-0.487888	0.0277096	-0.916142	1.47552	-0.931103
15	150	462	Sheep	1	1	1	1	1	1	1	1	0	1	1	1	0	0	0	1	1.5059	-0.339589	0.360036	0.465781	1	1	1	0	6	2	0	1	0	147	0.107812	-0.537693	-0.487888	0.0277096	-0.916142	1.47552	-0.931103
13	151	463	Sheep	1	1	1	1	1	1	1	1	0	1	1	1	0	0	0	1	1.5059	-0.339589	0.360036	0.465781	1	1	1	0	6	2	0	1	0	274	0.220536	-0.327012	-0.793816	-0.471273	-0.751234	-0.605512	-0.73464
13	151	464	Sheep	1	1	1	1	1	1	1	1	0	1	1	1	0	0	0	1	1.5059	-0.339589	0.360036	0.465781	1	1	1	0	6	2	0	1	0	274	0.220536	-0.327012	-0.793816	-0.471273	-0.751234	-0.605512	-0.73464
13	151	465	Sheep	1	1	1	1	1	1	1	1	0	1	1	1	0	0	0	1	1.5059	-0.339589	0.360036	0.465781	1	1	1	0	6	2	0	1	0	274	0.220536	-0.327012	-0.793816	-0.471273	-0.751234	-0.605512	-0.73464
13	152	466	Sheep	1	1	1	1	1	1	1	1	0	1	1	1	0	0	0	1	1.5059	-0.339589	0.360036	0.465781	1	1	1	0	6	2	0	1	0	274	0.220536	-0.327012	-0.793816	-0.471273	-0.751234	-0.605512	-0.73464
13	152	467	Sheep	1	1	1	1	1	1	1	1	0	1	1	1	0	0	0	1	1.5059	-0.339589	0.360036	0.465781	1	1	1	0	6	2	0	1	0	274	0.220536	-0.327012	-0.793816	-0.471273	-0.751234	-0.605512	-0.73464
13	152	468	Sheep	1	1	1	1	1	1	1	1	0	1	1	1	0	0	0	1	1.5059	-0.339589	0.360036	0.465781	1	1	1	0	6	2	0	1	0	274	0.220536	-0.327012	-0.793816	-0.471273	-0.751234	-0.605512	-0.73464
13	153	469	Sheep	1	1	1	1	1	1	1	1	0	1	1	1	0	0	0	1	1.5059	-0.339589	0.360036	0.465781	1	1	1	0	6	2	0	1	0	274	0.220536	-0.327012	-0.793816	-0.471273	-0.751234	-0.605512	-0.73464
13	153	470	Sheep	1	1	1	1	1	1	1	1	0	1	1	1	0	0	0	1	1.5059	-0.339589	0.360036	0.465781	1	1	1	0	6	2	0	1	0	274	0.220536	-0.327012	-0.793816	-0.471273	-0.751234	-0.605512	-0.73464
13	153	471	Sheep	1	1	1	1	1	1	1	1	0	1	1	1	0	0	0	1	1.5059	-0.339589	0.360036	0.465781	1	1	1	0	6	2	0	1	0	274	0.220536	-0.327012	-0.793816	-0.471273	-0.751234	-0.605512	-0.73464
13	154	472	Sheep	1	1	1	1	1	1	1	1	0	1	1	1	0	0	0	1	1.5059	-0.339589	0.360036	0.465781	1	1	1	0	6	2	0	1	0	274	0.220536	-0.327012	-0.793816	-0.471273	-0.751234	-0.605512	-0.73464
13	154	473	Sheep	1	1	1	1	1	1	1	1	0	1	1	1	0	0	0	1	1.5059	-0.339589	0.360036	0.465781	1	1	1	0	6	2	0	1	0	274	0.220536	-0.327012	-0.793816	-0.471273	-0.751234	-0.605512	-0.73464
13	154	474	Sheep	1	1	1	1	1	1	1	1	0	1	1	1	0	0	0	1	1.5059	-0.339589	0.360036	0.465781	1	1	1	0	6	2	0	1	0	274	0.220536	-0.327012	-0.793816	-0.471273	-0.751234	-0.605512	-0.73464
13	155	475	Sheep	0	1	0	1	1	1	1	1	0	1	1	1	0	0	0	0	1.5059	-0.339589	0.360036	0.465781	1	1	0	1	6	2	0	1	0	274	0.220536	-0.327012	-0.793816	-0.471273	-0.751234	-0.605512	-0.73464
13	155	476	Sheep	0	1	0	1	1	1	1	1	0	1	1	1	0	0	0	0	1.5059	-0.339589	0.360036	0.465781	1	1	0	1	6	2	0	1	0	274	0.220536	-0.327012	-0.793816	-0.471273	-0.751234	-0.605512	-0.73464
13	155	477	Sheep	0	1	0	1	1	1	1	1	0	1	1	1	0	0	0	0	1.5059	-0.339589	0.360036	0.465781	1	1	0	1	6	2	0	1	0	274	0.220536	-0.327012	-0.793816	-0.471273	-0.751234	-0.605512	-0.73464
13	156	478	Sheep	1	1	1	1	1	1	1	1	0	1	1	1	0	0	0	1	1.5059	-0.339589	0.360036	0.465781	1	1	1	0	6	2	0	1	0	274	0.220536	-0.327012	-0.793816	-0.471273	-0.751234	-0.605512	-0.73464
13	156	479	Sheep	1	1	1	1	1	1	1	1	0	1	1	1	0	0	0	1	1.5059	-0.339589	0.360036	0.465781	1	1	1	0	6	2	0	1	0	274	0.220536	-0.327012	-0.793816	-0.471273	-0.751234	-0.605512	-0.73464
13	156	480	Sheep	1	1	1	1	1	1	1	1	0	1	1	1	0	0	0	1	1.5059	-0.339589	0.360036	0.465781	1	1	1	0	6	2	0	1	0	274	0.220536	-0.327012	-0.793816	-0.471273	-0.751234	-0.605512	-0.73464
13	157	481	Sheep	1	1	1	1	1	1	1	1	0	1	1	1	0	0	0	1	1.5059	-0.339589	0.360036	0.465781	1	1	1	0	6	2	0	1	0	274	0.220536	-0.327012	-0.793816	-0.471273	-0.751234	-0.605512	-0.73464
13	157	482	Sheep	1	1	1	1	1	1	1	1	0	1	1	1	0	0	0	1	1.5059	-0.339589	0.360036	0.465781	1	1	1	0	6	2	0	1	0	274	0.220536	-0.327012	-0.793816	-0.471273	-0.751234	-0.605512	-0.73464
13	157	483	Sheep	1	1	1	1	1	1	1	1	0	1	1	1	0	0	0	1	1.5059	-0.339589	0.360036	0.465781	1	1	1	0	6	2	0	1	0	274	0.220536	-0.327012	-0.793816	-0.471273	-0.751234	-0.605512	-0.73464
13	158	484	Sheep	1	1	1	1	1	1	1	1	0	1	1	1	0	0	0	1	1.5059	-0.339589	0.360036	0.465781	1	1	1	0	6	2	0	1	0	274	0.220536	-0.327012	-0.793816	-0.471273	-0.751234	-0.605512	-0.73464
13	158	485	Sheep	1	1	1	1	1	1	1	1	0	1	1	1	0	0	0	1	1.5059	-0.339589	0.360036	0.465781	1	1	1	0	6	2	0	1	0	274	0.220536	-0.327012	-0.793816	-0.471273	-0.751234	-0.605512	-0.73464
13	158	486	Sheep	1	1	1	1	1	1	1	1	0	1	1	1	0	0	0	1	1.5059	-0.339589	0.360036	0.465781	1	1	1	0	6	2	0	1	0	274	0.220536	-0.327012	-0.793816	-0.471273	-0.751234	-0.605512	-0.73464
13	159	487	Sheep	1	1	1	1	1	1	1	1	0	1	1	1	0	0	0	1	1.5059	-0.339589	0.360036	0.465781	1	1	1	0	6	2	0	1	0	274	0.220536	-0.327012	-0.793816	-0.471273	-0.751234	-0.605512	-0.73464
13	159	488	Sheep	1	1	1	1	1	1	1	1	0	1	1	1	0	0	0	1	1.5059	-0.339589	0.360036	0.465781	1	1	1	0	6	2	0	1	0	274	0.220536	-0.327012	-0.793816	-0.471273	-0.751234	-0.605512	-0.73464
13	159	489	Sheep	1	1	1	1	1	1	1	1	0	1	1	1	0	0	0	1	1.5059	-0.339589	0.360036	0.465781	1	1	1	0	6	2	0	1	0	274	0.220536	-0.327012	-0.793816	-0.471273	-0.751234	-0.605512	-0.73464
13	160	490	Sheep	1	1	1	1	1	1	1	1	0	1	1	1	0	0	0	1	1.5059	-0.339589	0.360036	0.465781	1	1	1	0	6	2	0	1	0	274	0.220536	-0.327012	-0.793816	-0.471273	-0.751234	-0.605512	-0.73464
13	160	491	Sheep	1	1	1	1	1	1	1	1	0	1	1	1	0	0	0	1	1.5059	-0.339589	0.360036	0.465781	1	1	1	0	6	2	0	1	0	274	0.220536	-0.327012	-0.793816	-0.471273	-0.751234	-0.605512	-0.73464
13	160	492	Sheep	1	1	1	1	1	1	1	1	0	1	1	1	0	0	0	1	1.5059	-0.339589	0.360036	0.465781	1	1	1	0	6	2	0	1	0	274	0.220536	-0.327012	-0.793816	-0.471273	-0.751234	-0.605512	-0.73464
9	161	493	Sheep	1	1	1	1	1	1	1	1	0	1	1	1	1	0	0	1	1.54967	0.438616	0.439861	-0.980481	1	1	1	0	6	2	0	0	1	152	1.38208	-0.127617	-0.69184	-0.648668	-0.577009	-0.45937	-0.441612
9	161	494	Sheep	1	1	1	1	1	1	1	1	0	1	1	1	1	0	0	1	1.54967	0.438616	0.439861	-0.980481	1	1	1	0	6	2	0	0	1	152	1.38208	-0.127617	-0.69184	-0.648668	-0.577009	-0.45937	-0.441612
9	161	495	Sheep	1	1	1	1	1	1	1	1	0	1	1	1	1	0	0	1	1.54967	0.438616	0.439861	-0.980481	1	1	1	0	6	2	0	0	1	152	1.38208	-0.127617	-0.69184	-0.648668	-0.577009	-0.45937	-0.441612
9	161	496	Sheep	1	1	1	1	1	1	1	1	0	1	1	1	1	0	0	1	1.54967	0.438616	0.439861	-0.980481	1	1	1	0	6	2	0	0	1	152	1.38208	-0.127617	-0.69184	-0.648668	-0.577009	-0.45937	-0.441612
9	162	497	Sheep	1	1	1	1	1	1	1	1	0	1	1	1	1	0	0	1	1.54967	0.438616	0.439861	-0.980481	1	1	1	0	6	2	0	0	1	152	1.38208	-0.127617	-0.69184	-0.648668	-0.577009	-0.45937	-0.441612
9	162	498	Sheep	1	1	1	1	1	1	1	1	0	1	1	1	1	0	0	1	1.54967	0.438616	0.439861	-0.980481	1	1	1	0	6	2	0	0	1	152	1.38208	-0.127617	-0.69184	-0.648668	-0.577009	-0.45937	-0.441612
9	162	499	Sheep	1	1	1	1	1	1	1	1	0	1	1	1	1	0	0	1	1.54967	0.438616	0.439861	-0.980481	1	1	1	0	6	2	0	0	1	152	1.38208	-0.127617	-0.69184	-0.648668	-0.577009	-0.45937	-0.441612
9	163	500	Sheep	1	1	1	1	1	1	1	1	0	1	1	1	1	0	0	1	1.54967	0.438616	0.439861	-0.980481	1	1	1	0	6	2	0	0	1	152	1.38208	-0.127617	-0.69184	-0.648668	-0.577009	-0.45937	-0.441612
9	163	501	Sheep	1	1	1	1	1	1	1	1	0	1	1	1	1	0	0	1	1.54967	0.438616	0.439861	-0.980481	1	1	1	0	6	2	0	0	1	152	1.38208	-0.127617	-0.69184	-0.648668	-0.577009	-0.45937	-0.441612
9	163	502	Sheep	1	1	1	1	1	1	1	1	0	1	1	1	1	0	0	1	1.54967	0.438616	0.439861	-0.980481	1	1	1	0	6	2	0	0	1	152	1.38208	-0.127617	-0.69184	-0.648668	-0.577009	-0.45937	-0.441612
9	164	503	Sheep	1	1	1	1	1	1	1	1	0	1	1	1	1	0	0	1	1.54967	0.438616	0.439861	-0.980481	1	1	1	0	6	2	0	0	1	152	1.38208	-0.127617	-0.69184	-0.648668	-0.577009	-0.45937	-0.441612
9	164	504	Sheep	1	1	1	1	1	1	1	1	0	1	1	1	1	0	0	1	1.54967	0.438616	0.439861	-0.980481	1	1	1	0	6	2	0	0	1	152	1.38208	-0.127617	-0.69184	-0.648668	-0.577009	-0.45937	-0.441612
9	164	505	Sheep	1	1	1	1	1	1	1	1	0	1	1	1	1	0	0	1	1.54967	0.438616	0.439861	-0.980481	1	1	1	0	6	2	0	0	1	152	1.38208	-0.127617	-0.69184	-0.648668	-0.577009	-0.45937	-0.441612
9	165	506	Sheep	1	1	1	1	1	1	1	1	0	1	1	1	1	0	0	1	1.54967	0.438616	0.439861	-0.980481	1	1	1	0	6	2	0	0	1	152	1.38208	-0.127617	-0.69184	-0.648668	-0.577009	-0.45937	-0.441612
9	165	507	Sheep	1	1	1	1	1	1	1	1	0	1	1	1	1	0	0	1	1.54967	0.438616	0.439861	-0.980481	1	1	1	0	6	2	0	0	1	152	1.38208	-0.127617	-0.69184	-0.648668	-0.577009	-0.45937	-0.441612
9	165	508	Sheep	1	1	1	1	1	1	1	1	0	1	1	1	1	0	0	1	1.54967	0.438616	0.439861	-0.980481	1	1	1	0	6	2	0	0	1	152	1.38208	-0.127617	-0.69184	-0.648668	-0.577009	-0.45937	-0.441612
9	166	509	Sheep	1	1	1	1	1	1	1	1	0	1	1	1	1	0	0	1	1.54967	0.438616	0.439861	-0.980481	1	1	1	0	6	2	0	0	1	152	1.38208	-0.127617	-0.69184	-0.648668	-0.577009	-0.45937	-0.441612
9	166	510	Sheep	1	1	1	1	1	1	1	1	0	1	1	1	1	0	0	1	1.54967	0.438616	0.439861	-0.980481	1	1	1	0	6	2	0	0	1	152	1.38208	-0.127617	-0.69184	-0.648668	-0.577009	-0.45937	-0.441612
9	166	511	Sheep	1	1	1	1	1	1	1	1	0	1	1	1	1	0	0	1	1.54967	0.438616	0.439861	-0.980481	1	1	1	0	6	2	0	0	1	152	1.38208	-0.127617	-0.69184	-0.648668	-0.577009	-0.45937	-0.441612
9	167	512	Sheep	1	1	1	1	1	1	1	1	0	1	1	1	1	0	0	1	1.54967	0.438616	0.439861	-0.980481	1	1	1	0	6	2	0	0	1	152	1.38208	-0.127617	-0.69184	-0.648668	-0.577009	-0.45937	-0.441612
9	167	513	Sheep	1	1	1	1	1	1	1	1	0	1	1	1	1	0	0	1	1.54967	0.438616	0.439861	-0.980481	1	1	1	0	6	2	0	0	1	152	1.38208	-0.127617	-0.69184	-0.648668	-0.577009	-0.45937	-0.441612
9	167	514	Sheep	1	1	1	1	1	1	1	1	0	1	1	1	1	0	0	1	1.54967	0.438616	0.439861	-0.980481	1	1	1	0	6	2	0	0	1	152	1.38208	-0.127617	-0.69184	-0.648668	-0.577009	-0.45937	-0.441612
9	168	515	Sheep	1	1	1	1	1	1	1	1	0	1	1	1	1	0	0	1	1.54967	0.438616	0.439861	-0.980481	1	1	1	0	6	2	0	0	1	152	1.38208	-0.127617	-0.69184	-0.648668	-0.577009	-0.45937	-0.441612
9	168	516	Sheep	0	0	1	1	0	1	0	1	0	1	1	1	1	0	0	0	1.54967	0.438616	0.439861	-0.980481	1	1	0	1	6	2	0	0	1	152	1.38208	-0.127617	-0.69184	-0.648668	-0.577009	-0.45937	-0.441612
9	168	517	Sheep	1	1	1	1	1	1	1	1	0	1	1	1	1	0	0	1	1.54967	0.438616	0.439861	-0.980481	1	1	1	0	6	2	0	0	1	152	1.38208	-0.127617	-0.69184	-0.648668	-0.577009	-0.45937	-0.441612
9	169	518	Sheep	1	1	1	1	1	1	1	1	0	1	1	1	1	0	0	1	1.54967	0.438616	0.439861	-0.980481	1	1	1	0	6	2	0	0	1	152	1.38208	-0.127617	-0.69184	-0.648668	-0.577009	-0.45937	-0.441612
9	169	519	Sheep	1	1	1	1	1	1	1	1	0	1	1	1	1	0	0	1	1.54967	0.438616	0.439861	-0.980481	1	1	1	0	6	2	0	0	1	152	1.38208	-0.127617	-0.69184	-0.648668	-0.577009	-0.45937	-0.441612
9	169	520	Sheep	1	1	1	1	1	1	1	1	0	1	1	1	1	0	0	1	1.54967	0.438616	0.439861	-0.980481	1	1	1	0	6	2	0	0	1	152	1.38208	-0.127617	-0.69184	-0.648668	-0.577009	-0.45937	-0.441612
9	170	521	Sheep	1	1	1	1	1	1	1	1	0	1	1	1	1	0	0	1	1.54967	0.438616	0.439861	-0.980481	1	1	1	0	6	2	0	0	1	152	1.38208	-0.127617	-0.69184	-0.648668	-0.577009	-0.45937	-0.441612
9	170	522	Sheep	1	1	1	1	1	1	1	1	0	1	1	1	1	0	0	1	1.54967	0.438616	0.439861	-0.980481	1	1	1	0	6	2	0	0	1	152	1.38208	-0.127617	-0.69184	-0.648668	-0.577009	-0.45937	-0.441612
9	170	523	Sheep	1	1	1	1	1	1	1	1	0	1	1	1	1	0	0	1	1.54967	0.438616	0.439861	-0.980481	1	1	1	0	6	2	0	0	1	152	1.38208	-0.127617	-0.69184	-0.648668	-0.577009	-0.45937	-0.441612
9	170	524	Sheep	1	1	1	1	1	1	1	1	0	1	1	1	1	0	0	1	1.54967	0.438616	0.439861	-0.980481	1	1	1	0	6	2	0	0	1	152	1.38208	-0.127617	-0.69184	-0.648668	-0.577009	-0.45937	-0.441612
9	170	525	Sheep	0	0	1	1	0	1	0	1	0	1	1	1	1	0	0	0	1.54967	0.438616	0.439861	-0.980481	1	1	0	1	6	2	0	0	1	152	1.38208	-0.127617	-0.69184	-0.648668	-0.577009	-0.45937	-0.441612
6	171	526	Sheep	1	1	1	1	1	1	1	1	0	1	0	0	0	1	0	1	1.54967	0.438616	0.439861	-0.980481	1	1	1	0	6	2	1	0	0	66	-0.352886	-0.161476	1.65361	0.0865249	-0.233218	-0.636002	0.986901
6	171	527	Sheep	1	1	1	1	1	1	1	1	0	1	0	0	0	1	0	1	1.54967	0.438616	0.439861	-0.980481	1	1	1	0	6	2	1	0	0	66	-0.352886	-0.161476	1.65361	0.0865249	-0.233218	-0.636002	0.986901
6	171	528	Sheep	1	1	1	1	1	1	1	1	0	1	0	0	0	1	0	1	1.54967	0.438616	0.439861	-0.980481	1	1	1	0	6	2	1	0	0	66	-0.352886	-0.161476	1.65361	0.0865249	-0.233218	-0.636002	0.986901
6	171	529	Sheep	1	1	1	1	1	1	1	1	0	1	0	0	0	1	0	1	1.54967	0.438616	0.439861	-0.980481	1	1	1	0	6	2	1	0	0	66	-0.352886	-0.161476	1.65361	0.0865249	-0.233218	-0.636002	0.986901
6	171	530	Sheep	1	1	1	1	1	1	1	1	0	1	0	0	0	1	0	1	1.54967	0.438616	0.439861	-0.980481	1	1	1	0	6	2	1	0	0	66	-0.352886	-0.161476	1.65361	0.0865249	-0.233218	-0.636002	0.986901
6	172	531	Sheep	1	1	1	1	1	1	1	1	0	1	0	0	0	1	0	1	1.54967	0.438616	0.439861	-0.980481	1	1	1	0	6	2	1	0	0	66	-0.352886	-0.161476	1.65361	0.0865249	-0.233218	-0.636002	0.986901
6	172	532	Sheep	1	1	1	1	1	1	1	1	0	1	0	0	0	1	0	1	1.54967	0.438616	0.439861	-0.980481	1	1	1	0	6	2	1	0	0	66	-0.352886	-0.161476	1.65361	0.0865249	-0.233218	-0.636002	0.986901
6	172	533	Sheep	1	1	1	1	1	1	1	1	0	1	0	0	0	1	0	1	1.54967	0.438616	0.439861	-0.980481	1	1	1	0	6	2	1	0	0	66	-0.352886	-0.161476	1.65361	0.0865249	-0.233218	-0.636002	0.986901
6	172	534	Sheep	1	1	1	1	1	1	1	1	0	1	0	0	0	1	0	1	1.54967	0.438616	0.439861	-0.980481	1	1	1	0	6	2	1	0	0	66	-0.352886	-0.161476	1.65361	0.0865249	-0.233218	-0.636002	0.986901
6	172	535	Sheep	1	1	1	1	1	1	1	1	0	1	0	0	0	1	0	1	1.54967	0.438616	0.439861	-0.980481	1	1	1	0	6	2	1	0	0	66	-0.352886	-0.161476	1.65361	0.0865249	-0.233218	-0.636002	0.986901
6	173	536	Sheep	0	1	1	1	1	1	1	1	0	1	0	0	0	1	0	0	1.54967	0.438616	0.439861	-0.980481	1	1	0	1	6	2	1	0	0	66	-0.352886	-0.161476	1.65361	0.0865249	-0.233218	-0.636002	0.986901
6	173	537	Sheep	0	1	0	1	1	1	1	1	0	1	0	0	0	1	0	0	1.54967	0.438616	0.439861	-0.980481	1	1	0	1	6	2	1	0	0	66	-0.352886	-0.161476	1.65361	0.0865249	-0.233218	-0.636002	0.986901
6	173	538	Sheep	0	1	1	1	1	1	1	1	0	1	0	0	0	1	0	0	1.54967	0.438616	0.439861	-0.980481	1	1	0	1	6	2	1	0	0	66	-0.352886	-0.161476	1.65361	0.0865249	-0.233218	-0.636002	0.986901
6	173	539	Sheep	0	1	1	1	1	1	1	1	0	1	0	0	0	1	0	0	1.54967	0.438616	0.439861	-0.980481	1	1	0	1	6	2	1	0	0	66	-0.352886	-0.161476	1.65361	0.0865249	-0.233218	-0.636002	0.986901
6	173	540	Sheep	0	1	1	1	1	1	1	1	0	1	0	0	0	1	0	0	1.54967	0.438616	0.439861	-0.980481	1	1	0	1	6	2	1	0	0	66	-0.352886	-0.161476	1.65361	0.0865249	-0.233218	-0.636002	0.986901
6	174	541	Sheep	1	1	1	1	1	1	1	1	0	1	0	0	0	1	0	1	1.54967	0.438616	0.439861	-0.980481	1	1	1	0	6	2	1	0	0	66	-0.352886	-0.161476	1.65361	0.0865249	-0.233218	-0.636002	0.986901
6	174	542	Sheep	1	1	1	1	1	1	1	1	0	1	0	0	0	1	0	1	1.54967	0.438616	0.439861	-0.980481	1	1	1	0	6	2	1	0	0	66	-0.352886	-0.161476	1.65361	0.0865249	-0.233218	-0.636002	0.986901
6	174	543	Sheep	1	1	1	1	1	1	1	1	0	1	0	0	0	1	0	1	1.54967	0.438616	0.439861	-0.980481	1	1	1	0	6	2	1	0	0	66	-0.352886	-0.161476	1.65361	0.0865249	-0.233218	-0.636002	0.986901
6	174	544	Sheep	1	1	1	1	1	1	1	1	0	1	0	0	0	1	0	1	1.54967	0.438616	0.439861	-0.980481	1	1	1	0	6	2	1	0	0	66	-0.352886	-0.161476	1.65361	0.0865249	-0.233218	-0.636002	0.986901
6	174	545	Sheep	1	1	1	1	1	1	1	1	0	1	0	0	0	1	0	1	1.54967	0.438616	0.439861	-0.980481	1	1	1	0	6	2	1	0	0	66	-0.352886	-0.161476	1.65361	0.0865249	-0.233218	-0.636002	0.986901
6	175	546	Sheep	1	1	1	1	1	1	1	1	0	1	0	0	0	1	0	1	1.54967	0.438616	0.439861	-0.980481	1	1	1	0	6	2	1	0	0	66	-0.352886	-0.161476	1.65361	0.0865249	-0.233218	-0.636002	0.986901
6	175	547	Sheep	1	1	1	1	1	1	1	1	0	1	0	0	0	1	0	1	1.54967	0.438616	0.439861	-0.980481	1	1	1	0	6	2	1	0	0	66	-0.352886	-0.161476	1.65361	0.0865249	-0.233218	-0.636002	0.986901
6	175	548	Sheep	1	1	1	1	1	1	1	1	0	1	0	0	0	1	0	1	1.54967	0.438616	0.439861	-0.980481	1	1	1	0	6	2	1	0	0	66	-0.352886	-0.161476	1.65361	0.0865249	-0.233218	-0.636002	0.986901
6	175	549	Sheep	1	1	1	1	1	1	1	1	0	1	0	0	0	1	0	1	1.54967	0.438616	0.439861	-0.980481	1	1	1	0	6	2	1	0	0	66	-0.352886	-0.161476	1.65361	0.0865249	-0.233218	-0.636002	0.986901
6	175	550	Sheep	1	1	1	1	1	1	1	1	0	1	0	0	0	1	0	1	1.54967	0.438616	0.439861	-0.980481	1	1	1	0	6	2	1	0	0	66	-0.352886	-0.161476	1.65361	0.0865249	-0.233218	-0.636002	0.986901
6	176	551	Cow	0	1	1	1	1	1	1	1	1	1	0	0	0	1	0	0	1.54967	0.438616	0.439861	-0.980481	1	1	0	1	6	2	1	0	0	66	-0.352886	-0.161476	1.65361	0.0865249	-0.233218	-0.636002	0.986901
6	176	552	Cow	0	1	1	1	0	1	0	1	1	1	0	0	0	1	0	0	1.54967	0.438616	0.439861	-0.980481	1	1	0	1	6	2	1	0	0	66	-0.352886	-0.161476	1.65361	0.0865249	-0.233218	-0.636002	0.986901
6	176	553	Cow	0	1	1	1	1	1	1	1	1	1	0	0	0	1	0	0	1.54967	0.438616	0.439861	-0.980481	1	1	0	1	6	2	1	0	0	66	-0.352886	-0.161476	1.65361	0.0865249	-0.233218	-0.636002	0.986901
6	177	554	Cow	1	1	1	1	1	1	1	1	1	1	0	0	0	1	0	1	1.54967	0.438616	0.439861	-0.980481	1	1	1	0	6	2	1	0	0	66	-0.352886	-0.161476	1.65361	0.0865249	-0.233218	-0.636002	0.986901
6	177	555	Cow	1	1	1	1	1	1	1	1	1	1	0	0	0	1	0	1	1.54967	0.438616	0.439861	-0.980481	1	1	1	0	6	2	1	0	0	66	-0.352886	-0.161476	1.65361	0.0865249	-0.233218	-0.636002	0.986901
6	177	556	Cow	1	1	1	1	1	1	1	1	1	1	0	0	0	1	0	1	1.54967	0.438616	0.439861	-0.980481	1	1	1	0	6	2	1	0	0	66	-0.352886	-0.161476	1.65361	0.0865249	-0.233218	-0.636002	0.986901
6	178	557	Cow	1	1	1	1	1	1	1	1	1	1	0	0	0	1	0	1	1.54967	0.438616	0.439861	-0.980481	1	1	1	0	6	2	1	0	0	66	-0.352886	-0.161476	1.65361	0.0865249	-0.233218	-0.636002	0.986901
6	178	558	Cow	1	1	1	1	1	1	1	1	1	1	0	0	0	1	0	1	1.54967	0.438616	0.439861	-0.980481	1	1	1	0	6	2	1	0	0	66	-0.352886	-0.161476	1.65361	0.0865249	-0.233218	-0.636002	0.986901
6	178	559	Cow	1	1	1	1	1	1	1	1	1	1	0	0	0	1	0	1	1.54967	0.438616	0.439861	-0.980481	1	1	1	0	6	2	1	0	0	66	-0.352886	-0.161476	1.65361	0.0865249	-0.233218	-0.636002	0.986901
6	179	560	Cow	0	1	1	1	1	1	1	1	1	1	0	0	0	1	0	0	1.54967	0.438616	0.439861	-0.980481	1	1	0	1	6	2	1	0	0	66	-0.352886	-0.161476	1.65361	0.0865249	-0.233218	-0.636002	0.986901
6	179	561	Cow	1	1	1	1	1	1	1	1	1	1	0	0	0	1	0	1	1.54967	0.438616	0.439861	-0.980481	1	1	1	0	6	2	1	0	0	66	-0.352886	-0.161476	1.65361	0.0865249	-0.233218	-0.636002	0.986901
6	179	562	Cow	0	1	1	1	1	1	1	1	1	1	0	0	0	1	0	0	1.54967	0.438616	0.439861	-0.980481	1	1	0	1	6	2	1	0	0	66	-0.352886	-0.161476	1.65361	0.0865249	-0.233218	-0.636002	0.986901
6	180	563	Cow	1	1	1	1	1	1	1	1	1	1	0	0	0	1	0	1	1.54967	0.438616	0.439861	-0.980481	1	1	1	0	6	2	1	0	0	66	-0.352886	-0.161476	1.65361	0.0865249	-0.233218	-0.636002	0.986901
6	180	564	Cow	1	1	1	1	1	1	1	1	1	1	0	0	0	1	0	1	1.54967	0.438616	0.439861	-0.980481	1	1	1	0	6	2	1	0	0	66	-0.352886	-0.161476	1.65361	0.0865249	-0.233218	-0.636002	0.986901
6	180	565	Cow	0	1	1	1	0	1	1	1	1	1	0	0	0	1	0	0	1.54967	0.438616	0.439861	-0.980481	1	1	0	1	6	2	1	0	0	66	-0.352886	-0.161476	1.65361	0.0865249	-0.233218	-0.636002	0.986901
23	181	566	Sheep	1	1	1	1	1	1	1	1	1	0	0	1	0	0	0	1	1.38429	0.170269	0.200386	-0.975134	1	1	1	0	6	2	1	0	0	118	0.0637025	-0.0937573	-0.69184	-0.381153	0.0556041	-0.450959	0.26765
23	181	567	Sheep	1	1	1	1	1	1	1	1	1	0	0	1	0	0	0	1	1.38429	0.170269	0.200386	-0.975134	1	1	1	0	6	2	1	0	0	118	0.0637025	-0.0937573	-0.69184	-0.381153	0.0556041	-0.450959	0.26765
23	181	568	Sheep	1	1	1	1	1	1	1	1	1	0	0	1	0	0	0	1	1.38429	0.170269	0.200386	-0.975134	1	1	1	0	6	2	1	0	0	118	0.0637025	-0.0937573	-0.69184	-0.381153	0.0556041	-0.450959	0.26765
23	182	569	Sheep	1	1	1	1	1	1	1	1	1	0	0	1	0	0	0	1	1.38429	0.170269	0.200386	-0.975134	1	1	1	0	6	2	1	0	0	118	0.0637025	-0.0937573	-0.69184	-0.381153	0.0556041	-0.450959	0.26765
23	182	570	Sheep	1	1	1	1	1	1	1	1	1	0	0	1	0	0	0	1	1.38429	0.170269	0.200386	-0.975134	1	1	1	0	6	2	1	0	0	118	0.0637025	-0.0937573	-0.69184	-0.381153	0.0556041	-0.450959	0.26765
23	182	571	Sheep	1	1	1	1	1	1	1	1	1	0	0	1	0	0	0	1	1.38429	0.170269	0.200386	-0.975134	1	1	1	0	6	2	1	0	0	118	0.0637025	-0.0937573	-0.69184	-0.381153	0.0556041	-0.450959	0.26765
23	183	572	Sheep	1	1	1	1	1	1	1	1	1	0	0	1	0	0	0	1	1.38429	0.170269	0.200386	-0.975134	1	1	1	0	6	2	1	0	0	118	0.0637025	-0.0937573	-0.69184	-0.381153	0.0556041	-0.450959	0.26765
23	183	573	Sheep	1	1	1	1	1	1	1	1	1	0	0	1	0	0	0	1	1.38429	0.170269	0.200386	-0.975134	1	1	1	0	6	2	1	0	0	118	0.0637025	-0.0937573	-0.69184	-0.381153	0.0556041	-0.450959	0.26765
23	183	574	Sheep	1	1	1	1	1	1	1	1	1	0	0	1	0	0	0	1	1.38429	0.170269	0.200386	-0.975134	1	1	1	0	6	2	1	0	0	118	0.0637025	-0.0937573	-0.69184	-0.381153	0.0556041	-0.450959	0.26765
23	183	575	Sheep	1	1	1	1	1	1	1	1	1	0	0	1	0	0	0	1	1.38429	0.170269	0.200386	-0.975134	1	1	1	0	6	2	1	0	0	118	0.0637025	-0.0937573	-0.69184	-0.381153	0.0556041	-0.450959	0.26765
23	184	576	Sheep	1	1	1	1	1	1	1	1	1	0	0	1	0	0	0	1	1.38429	0.170269	0.200386	-0.975134	1	1	1	0	6	2	1	0	0	118	0.0637025	-0.0937573	-0.69184	-0.381153	0.0556041	-0.450959	0.26765
23	184	577	Sheep	1	1	1	1	1	1	1	1	1	0	0	1	0	0	0	1	1.38429	0.170269	0.200386	-0.975134	1	1	1	0	6	2	1	0	0	118	0.0637025	-0.0937573	-0.69184	-0.381153	0.0556041	-0.450959	0.26765
23	184	578	Sheep	1	1	1	1	1	1	1	1	1	0	0	1	0	0	0	1	1.38429	0.170269	0.200386	-0.975134	1	1	1	0	6	2	1	0	0	118	0.0637025	-0.0937573	-0.69184	-0.381153	0.0556041	-0.450959	0.26765
23	185	579	Sheep	1	1	1	1	1	1	1	1	1	0	0	1	0	0	0	1	1.38429	0.170269	0.200386	-0.975134	1	1	1	0	6	2	1	0	0	118	0.0637025	-0.0937573	-0.69184	-0.381153	0.0556041	-0.450959	0.26765
23	185	580	Sheep	1	1	1	1	1	1	1	1	1	0	0	1	0	0	0	1	1.38429	0.170269	0.200386	-0.975134	1	1	1	0	6	2	1	0	0	118	0.0637025	-0.0937573	-0.69184	-0.381153	0.0556041	-0.450959	0.26765
23	185	581	Sheep	1	1	1	1	1	1	1	1	1	0	0	1	0	0	0	1	1.38429	0.170269	0.200386	-0.975134	1	1	1	0	6	2	1	0	0	118	0.0637025	-0.0937573	-0.69184	-0.381153	0.0556041	-0.450959	0.26765
23	186	582	Sheep	1	1	1	1	1	1	1	1	1	0	0	1	0	0	0	1	1.38429	0.170269	0.200386	-0.975134	1	1	1	0	6	2	1	0	0	118	0.0637025	-0.0937573	-0.69184	-0.381153	0.0556041	-0.450959	0.26765
23	186	583	Sheep	1	1	1	1	1	1	1	1	1	0	0	1	0	0	0	1	1.38429	0.170269	0.200386	-0.975134	1	1	1	0	6	2	1	0	0	118	0.0637025	-0.0937573	-0.69184	-0.381153	0.0556041	-0.450959	0.26765
23	186	584	Sheep	1	1	1	1	1	1	1	1	1	0	0	1	0	0	0	1	1.38429	0.170269	0.200386	-0.975134	1	1	1	0	6	2	1	0	0	118	0.0637025	-0.0937573	-0.69184	-0.381153	0.0556041	-0.450959	0.26765
23	186	585	Sheep	1	1	1	1	1	1	1	1	1	0	0	1	0	0	0	1	1.38429	0.170269	0.200386	-0.975134	1	1	1	0	6	2	1	0	0	118	0.0637025	-0.0937573	-0.69184	-0.381153	0.0556041	-0.450959	0.26765
23	186	586	Sheep	1	1	1	1	1	1	1	1	1	0	0	1	0	0	0	1	1.38429	0.170269	0.200386	-0.975134	1	1	1	0	6	2	1	0	0	118	0.0637025	-0.0937573	-0.69184	-0.381153	0.0556041	-0.450959	0.26765
23	187	587	Sheep	1	1	1	1	1	1	1	1	1	0	0	1	0	0	0	1	1.38429	0.170269	0.200386	-0.975134	1	1	1	0	6	2	1	0	0	118	0.0637025	-0.0937573	-0.69184	-0.381153	0.0556041	-0.450959	0.26765
23	187	588	Sheep	1	1	1	1	1	1	1	1	1	0	0	1	0	0	0	1	1.38429	0.170269	0.200386	-0.975134	1	1	1	0	6	2	1	0	0	118	0.0637025	-0.0937573	-0.69184	-0.381153	0.0556041	-0.450959	0.26765
23	187	589	Sheep	1	1	1	1	1	1	1	1	1	0	0	1	0	0	0	1	1.38429	0.170269	0.200386	-0.975134	1	1	1	0	6	2	1	0	0	118	0.0637025	-0.0937573	-0.69184	-0.381153	0.0556041	-0.450959	0.26765
23	187	590	Sheep	1	1	1	1	1	1	1	1	1	0	0	1	0	0	0	1	1.38429	0.170269	0.200386	-0.975134	1	1	1	0	6	2	1	0	0	118	0.0637025	-0.0937573	-0.69184	-0.381153	0.0556041	-0.450959	0.26765
23	187	591	Sheep	1	1	1	1	1	1	1	1	1	0	0	1	0	0	0	1	1.38429	0.170269	0.200386	-0.975134	1	1	1	0	6	2	1	0	0	118	0.0637025	-0.0937573	-0.69184	-0.381153	0.0556041	-0.450959	0.26765
23	188	592	Sheep	1	1	1	1	1	1	1	1	1	0	0	1	0	0	0	1	1.38429	0.170269	0.200386	-0.975134	1	1	1	0	6	2	1	0	0	118	0.0637025	-0.0937573	-0.69184	-0.381153	0.0556041	-0.450959	0.26765
23	188	593	Sheep	1	1	1	1	1	1	1	1	1	0	0	1	0	0	0	1	1.38429	0.170269	0.200386	-0.975134	1	1	1	0	6	2	1	0	0	118	0.0637025	-0.0937573	-0.69184	-0.381153	0.0556041	-0.450959	0.26765
23	188	594	Sheep	1	1	1	1	1	1	1	1	1	0	0	1	0	0	0	1	1.38429	0.170269	0.200386	-0.975134	1	1	1	0	6	2	1	0	0	118	0.0637025	-0.0937573	-0.69184	-0.381153	0.0556041	-0.450959	0.26765
23	188	595	Sheep	1	1	1	1	1	1	1	1	1	0	0	1	0	0	0	1	1.38429	0.170269	0.200386	-0.975134	1	1	1	0	6	2	1	0	0	118	0.0637025	-0.0937573	-0.69184	-0.381153	0.0556041	-0.450959	0.26765
23	188	596	Sheep	1	1	1	1	1	1	1	1	1	0	0	1	0	0	0	1	1.38429	0.170269	0.200386	-0.975134	1	1	1	0	6	2	1	0	0	118	0.0637025	-0.0937573	-0.69184	-0.381153	0.0556041	-0.450959	0.26765
23	189	597	Sheep	1	1	1	1	1	1	1	1	1	0	0	1	0	0	0	1	1.38429	0.170269	0.200386	-0.975134	1	1	1	0	6	2	1	0	0	118	0.0637025	-0.0937573	-0.69184	-0.381153	0.0556041	-0.450959	0.26765
23	189	598	Sheep	1	1	1	1	1	1	1	1	1	0	0	1	0	0	0	1	1.38429	0.170269	0.200386	-0.975134	1	1	1	0	6	2	1	0	0	118	0.0637025	-0.0937573	-0.69184	-0.381153	0.0556041	-0.450959	0.26765
23	189	599	Sheep	1	1	1	1	1	1	1	1	1	0	0	1	0	0	0	1	1.38429	0.170269	0.200386	-0.975134	1	1	1	0	6	2	1	0	0	118	0.0637025	-0.0937573	-0.69184	-0.381153	0.0556041	-0.450959	0.26765
23	189	600	Sheep	1	1	1	1	1	1	1	1	1	0	0	1	0	0	0	1	1.38429	0.170269	0.200386	-0.975134	1	1	1	0	6	2	1	0	0	118	0.0637025	-0.0937573	-0.69184	-0.381153	0.0556041	-0.450959	0.26765
23	190	601	Sheep	1	1	1	1	1	1	1	1	1	0	0	1	0	0	0	1	1.38429	0.170269	0.200386	-0.975134	1	1	1	0	6	2	1	0	0	118	0.0637025	-0.0937573	-0.69184	-0.381153	0.0556041	-0.450959	0.26765
23	190	602	Sheep	1	1	1	1	1	1	1	1	1	0	0	1	0	0	0	1	1.38429	0.170269	0.200386	-0.975134	1	1	1	0	6	2	1	0	0	118	0.0637025	-0.0937573	-0.69184	-0.381153	0.0556041	-0.450959	0.26765
23	190	603	Sheep	1	1	1	1	1	1	1	1	1	0	0	1	0	0	0	1	1.38429	0.170269	0.200386	-0.975134	1	1	1	0	6	2	1	0	0	118	0.0637025	-0.0937573	-0.69184	-0.381153	0.0556041	-0.450959	0.26765
23	190	604	Sheep	1	1	1	1	1	1	1	1	1	0	0	1	0	0	0	1	1.38429	0.170269	0.200386	-0.975134	1	1	1	0	6	2	1	0	0	118	0.0637025	-0.0937573	-0.69184	-0.381153	0.0556041	-0.450959	0.26765
23	190	605	Sheep	1	1	1	1	1	1	1	1	1	0	0	1	0	0	0	1	1.38429	0.170269	0.200386	-0.975134	1	1	1	0	6	2	1	0	0	118	0.0637025	-0.0937573	-0.69184	-0.381153	0.0556041	-0.450959	0.26765
18	191	606	Cow	1	1	1	1	1	1	1	1	0	1	1	0	1	1	0	1	1.38429	0.170269	0.200386	-0.975134	1	1	1	0	6	2	0	1	0	220	0.749847	0.50819	-0.487888	0.0201205	1.1317	0.296571	1.04018
18	191	607	Cow	1	1	1	1	1	1	1	1	0	1	1	0	1	1	0	1	1.38429	0.170269	0.200386	-0.975134	1	1	1	0	6	2	0	1	0	220	0.749847	0.50819	-0.487888	0.0201205	1.1317	0.296571	1.04018
18	191	608	Cow	1	1	1	1	1	1	1	1	0	1	1	0	1	1	0	1	1.38429	0.170269	0.200386	-0.975134	1	1	1	0	6	2	0	1	0	220	0.749847	0.50819	-0.487888	0.0201205	1.1317	0.296571	1.04018
18	192	609	Cow	1	1	1	1	1	1	1	1	0	1	1	0	1	1	0	1	1.38429	0.170269	0.200386	-0.975134	1	1	1	0	6	2	0	1	0	220	0.749847	0.50819	-0.487888	0.0201205	1.1317	0.296571	1.04018
18	192	610	Cow	1	1	1	1	1	1	1	1	0	1	1	0	1	1	0	1	1.38429	0.170269	0.200386	-0.975134	1	1	1	0	6	2	0	1	0	220	0.749847	0.50819	-0.487888	0.0201205	1.1317	0.296571	1.04018
18	192	611	Cow	1	1	1	1	1	1	1	1	0	1	1	0	1	1	0	1	1.38429	0.170269	0.200386	-0.975134	1	1	1	0	6	2	0	1	0	220	0.749847	0.50819	-0.487888	0.0201205	1.1317	0.296571	1.04018
18	193	612	Cow	1	1	1	1	1	1	1	1	0	1	1	0	1	1	0	1	1.38429	0.170269	0.200386	-0.975134	1	1	1	0	6	2	0	1	0	220	0.749847	0.50819	-0.487888	0.0201205	1.1317	0.296571	1.04018
18	193	613	Cow	1	1	1	1	1	1	1	1	0	1	1	0	1	1	0	1	1.38429	0.170269	0.200386	-0.975134	1	1	1	0	6	2	0	1	0	220	0.749847	0.50819	-0.487888	0.0201205	1.1317	0.296571	1.04018
18	193	614	Cow	1	1	1	1	1	1	1	1	0	1	1	0	1	1	0	1	1.38429	0.170269	0.200386	-0.975134	1	1	1	0	6	2	0	1	0	220	0.749847	0.50819	-0.487888	0.0201205	1.1317	0.296571	1.04018
18	194	615	Cow	1	1	1	1	1	1	1	1	0	1	1	0	1	1	0	1	1.38429	0.170269	0.200386	-0.975134	1	1	1	0	6	2	0	1	0	220	0.749847	0.50819	-0.487888	0.0201205	1.1317	0.296571	1.04018
18	194	616	Cow	1	1	1	1	1	1	1	1	0	1	1	0	1	1	0	1	1.38429	0.170269	0.200386	-0.975134	1	1	1	0	6	2	0	1	0	220	0.749847	0.50819	-0.487888	0.0201205	1.1317	0.296571	1.04018
18	194	617	Cow	1	1	1	1	1	1	1	1	0	1	1	0	1	1	0	1	1.38429	0.170269	0.200386	-0.975134	1	1	1	0	6	2	0	1	0	220	0.749847	0.50819	-0.487888	0.0201205	1.1317	0.296571	1.04018
18	195	618	Cow	1	1	1	1	1	1	1	1	0	1	1	0	1	1	0	1	1.38429	0.170269	0.200386	-0.975134	1	1	1	0	6	2	0	1	0	220	0.749847	0.50819	-0.487888	0.0201205	1.1317	0.296571	1.04018
18	195	619	Cow	1	1	1	1	1	1	1	1	0	1	1	0	1	1	0	1	1.38429	0.170269	0.200386	-0.975134	1	1	1	0	6	2	0	1	0	220	0.749847	0.50819	-0.487888	0.0201205	1.1317	0.296571	1.04018
18	195	620	Cow	1	1	1	1	1	1	1	1	0	1	1	0	1	1	0	1	1.38429	0.170269	0.200386	-0.975134	1	1	1	0	6	2	0	1	0	220	0.749847	0.50819	-0.487888	0.0201205	1.1317	0.296571	1.04018
18	196	621	Sheep	1	1	1	1	1	1	1	1	0	1	1	0	1	1	0	1	1.38429	0.170269	0.200386	-0.975134	1	1	1	0	6	2	0	1	0	220	0.749847	0.50819	-0.487888	0.0201205	1.1317	0.296571	1.04018
18	196	622	Sheep	1	1	1	1	1	1	1	1	0	1	1	0	1	1	0	1	1.38429	0.170269	0.200386	-0.975134	1	1	1	0	6	2	0	1	0	220	0.749847	0.50819	-0.487888	0.0201205	1.1317	0.296571	1.04018
18	196	623	Sheep	1	1	1	1	1	1	1	1	0	1	1	0	1	1	0	1	1.38429	0.170269	0.200386	-0.975134	1	1	1	0	6	2	0	1	0	220	0.749847	0.50819	-0.487888	0.0201205	1.1317	0.296571	1.04018
18	197	624	Sheep	1	1	1	1	1	1	1	1	0	1	1	0	1	1	0	1	1.38429	0.170269	0.200386	-0.975134	1	1	1	0	6	2	0	1	0	220	0.749847	0.50819	-0.487888	0.0201205	1.1317	0.296571	1.04018
18	197	625	Sheep	1	1	1	1	1	1	1	1	0	1	1	0	1	1	0	1	1.38429	0.170269	0.200386	-0.975134	1	1	1	0	6	2	0	1	0	220	0.749847	0.50819	-0.487888	0.0201205	1.1317	0.296571	1.04018
18	197	626	Sheep	1	1	1	1	1	1	1	1	0	1	1	0	1	1	0	1	1.38429	0.170269	0.200386	-0.975134	1	1	1	0	6	2	0	1	0	220	0.749847	0.50819	-0.487888	0.0201205	1.1317	0.296571	1.04018
18	198	627	Sheep	0	1	1	1	0	1	0	1	0	1	1	0	1	1	0	0	1.38429	0.170269	0.200386	-0.975134	1	1	0	1	6	2	0	1	0	220	0.749847	0.50819	-0.487888	0.0201205	1.1317	0.296571	1.04018
18	198	628	Sheep	0	1	1	1	0	1	0	1	0	1	1	0	1	1	0	0	1.38429	0.170269	0.200386	-0.975134	1	1	0	1	6	2	0	1	0	220	0.749847	0.50819	-0.487888	0.0201205	1.1317	0.296571	1.04018
18	198	629	Sheep	1	1	1	1	1	1	1	1	0	1	1	0	1	1	0	1	1.38429	0.170269	0.200386	-0.975134	1	1	1	0	6	2	0	1	0	220	0.749847	0.50819	-0.487888	0.0201205	1.1317	0.296571	1.04018
18	199	630	Sheep	1	1	1	1	1	1	1	1	0	1	1	0	1	1	0	1	1.38429	0.170269	0.200386	-0.975134	1	1	1	0	6	2	0	1	0	220	0.749847	0.50819	-0.487888	0.0201205	1.1317	0.296571	1.04018
18	199	631	Sheep	1	1	1	1	1	1	1	1	0	1	1	0	1	1	0	1	1.38429	0.170269	0.200386	-0.975134	1	1	1	0	6	2	0	1	0	220	0.749847	0.50819	-0.487888	0.0201205	1.1317	0.296571	1.04018
18	199	632	Sheep	1	1	1	1	1	1	1	1	0	1	1	0	1	1	0	1	1.38429	0.170269	0.200386	-0.975134	1	1	1	0	6	2	0	1	0	220	0.749847	0.50819	-0.487888	0.0201205	1.1317	0.296571	1.04018
18	200	633	Sheep	1	1	1	1	1	1	1	1	0	1	1	0	1	1	0	1	1.38429	0.170269	0.200386	-0.975134	1	1	1	0	6	2	0	1	0	220	0.749847	0.50819	-0.487888	0.0201205	1.1317	0.296571	1.04018
18	200	634	Sheep	1	1	1	1	1	1	1	1	0	1	1	0	1	1	0	1	1.38429	0.170269	0.200386	-0.975134	1	1	1	0	6	2	0	1	0	220	0.749847	0.50819	-0.487888	0.0201205	1.1317	0.296571	1.04018
18	200	635	Sheep	1	1	1	1	1	1	1	1	0	1	1	0	1	1	0	1	1.38429	0.170269	0.200386	-0.975134	1	1	1	0	6	2	0	1	0	220	0.749847	0.50819	-0.487888	0.0201205	1.1317	0.296571	1.04018
20	201	636	Sheep	1	1	1	1	1	1	1	1	1	0	1	1	1	0	1	1	1.38429	0.170269	0.200386	-0.975134	1	1	1	0	6	2	0	0	0	230	0.215635	-0.266817	-1.20172	-0.106048	0.233556	0.0473943	0.400844
20	201	637	Sheep	1	1	1	1	1	1	1	1	1	0	1	1	1	0	1	1	1.38429	0.170269	0.200386	-0.975134	1	1	1	0	6	2	0	0	0	230	0.215635	-0.266817	-1.20172	-0.106048	0.233556	0.0473943	0.400844
20	201	638	Sheep	1	1	1	1	1	1	1	1	1	0	1	1	1	0	1	1	1.38429	0.170269	0.200386	-0.975134	1	1	1	0	6	2	0	0	0	230	0.215635	-0.266817	-1.20172	-0.106048	0.233556	0.0473943	0.400844
20	202	639	Sheep	1	1	1	1	1	1	1	1	1	0	1	1	1	0	1	1	1.38429	0.170269	0.200386	-0.975134	1	1	1	0	6	2	0	0	0	230	0.215635	-0.266817	-1.20172	-0.106048	0.233556	0.0473943	0.400844
20	202	640	Sheep	1	1	1	1	1	1	1	1	1	0	1	1	1	0	1	1	1.38429	0.170269	0.200386	-0.975134	1	1	1	0	6	2	0	0	0	230	0.215635	-0.266817	-1.20172	-0.106048	0.233556	0.0473943	0.400844
20	202	641	Sheep	1	1	1	1	1	1	1	1	1	0	1	1	1	0	1	1	1.38429	0.170269	0.200386	-0.975134	1	1	1	0	6	2	0	0	0	230	0.215635	-0.266817	-1.20172	-0.106048	0.233556	0.0473943	0.400844
20	203	642	Sheep	1	1	1	1	1	1	1	1	1	0	1	1	1	0	1	1	1.38429	0.170269	0.200386	-0.975134	1	1	1	0	6	2	0	0	0	230	0.215635	-0.266817	-1.20172	-0.106048	0.233556	0.0473943	0.400844
20	203	643	Sheep	1	1	1	1	1	1	1	1	1	0	1	1	1	0	1	1	1.38429	0.170269	0.200386	-0.975134	1	1	1	0	6	2	0	0	0	230	0.215635	-0.266817	-1.20172	-0.106048	0.233556	0.0473943	0.400844
20	203	644	Sheep	1	1	1	1	1	1	1	1	1	0	1	1	1	0	1	1	1.38429	0.170269	0.200386	-0.975134	1	1	1	0	6	2	0	0	0	230	0.215635	-0.266817	-1.20172	-0.106048	0.233556	0.0473943	0.400844
20	204	645	Sheep	1	1	1	1	1	1	1	1	1	0	1	1	1	0	1	1	1.38429	0.170269	0.200386	-0.975134	1	1	1	0	6	2	0	0	0	230	0.215635	-0.266817	-1.20172	-0.106048	0.233556	0.0473943	0.400844
20	204	646	Sheep	1	1	1	1	1	1	1	1	1	0	1	1	1	0	1	1	1.38429	0.170269	0.200386	-0.975134	1	1	1	0	6	2	0	0	0	230	0.215635	-0.266817	-1.20172	-0.106048	0.233556	0.0473943	0.400844
20	204	647	Sheep	1	1	1	1	1	1	1	1	1	0	1	1	1	0	1	1	1.38429	0.170269	0.200386	-0.975134	1	1	1	0	6	2	0	0	0	230	0.215635	-0.266817	-1.20172	-0.106048	0.233556	0.0473943	0.400844
20	205	648	Sheep	1	1	1	1	1	1	1	1	1	0	1	1	1	0	1	1	1.38429	0.170269	0.200386	-0.975134	1	1	1	0	6	2	0	0	0	230	0.215635	-0.266817	-1.20172	-0.106048	0.233556	0.0473943	0.400844
20	205	649	Sheep	1	1	1	1	1	1	1	1	1	0	1	1	1	0	1	1	1.38429	0.170269	0.200386	-0.975134	1	1	1	0	6	2	0	0	0	230	0.215635	-0.266817	-1.20172	-0.106048	0.233556	0.0473943	0.400844
20	205	650	Sheep	1	1	1	1	1	1	1	1	1	0	1	1	1	0	1	1	1.38429	0.170269	0.200386	-0.975134	1	1	1	0	6	2	0	0	0	230	0.215635	-0.266817	-1.20172	-0.106048	0.233556	0.0473943	0.400844
20	206	651	Sheep	1	1	1	1	1	1	1	1	1	0	1	1	1	0	1	1	1.38429	0.170269	0.200386	-0.975134	1	1	1	0	6	2	0	0	0	230	0.215635	-0.266817	-1.20172	-0.106048	0.233556	0.0473943	0.400844
20	206	652	Sheep	1	1	1	1	1	1	1	1	1	0	1	1	1	0	1	1	1.38429	0.170269	0.200386	-0.975134	1	1	1	0	6	2	0	0	0	230	0.215635	-0.266817	-1.20172	-0.106048	0.233556	0.0473943	0.400844
20	206	653	Sheep	1	1	1	1	1	1	1	1	1	0	1	1	1	0	1	1	1.38429	0.170269	0.200386	-0.975134	1	1	1	0	6	2	0	0	0	230	0.215635	-0.266817	-1.20172	-0.106048	0.233556	0.0473943	0.400844
20	207	654	Sheep	1	1	1	1	1	1	1	1	1	0	1	1	1	0	1	1	1.38429	0.170269	0.200386	-0.975134	1	1	1	0	6	2	0	0	0	230	0.215635	-0.266817	-1.20172	-0.106048	0.233556	0.0473943	0.400844
20	207	655	Sheep	1	1	1	1	1	1	1	1	1	0	1	1	1	0	1	1	1.38429	0.170269	0.200386	-0.975134	1	1	1	0	6	2	0	0	0	230	0.215635	-0.266817	-1.20172	-0.106048	0.233556	0.0473943	0.400844
20	207	656	Sheep	1	1	1	1	1	1	1	1	1	0	1	1	1	0	1	1	1.38429	0.170269	0.200386	-0.975134	1	1	1	0	6	2	0	0	0	230	0.215635	-0.266817	-1.20172	-0.106048	0.233556	0.0473943	0.400844
20	208	657	Sheep	1	1	1	1	1	1	1	1	1	0	1	1	1	0	1	1	1.38429	0.170269	0.200386	-0.975134	1	1	1	0	6	2	0	0	0	230	0.215635	-0.266817	-1.20172	-0.106048	0.233556	0.0473943	0.400844
20	208	658	Sheep	1	1	1	1	1	1	1	1	1	0	1	1	1	0	1	1	1.38429	0.170269	0.200386	-0.975134	1	1	1	0	6	2	0	0	0	230	0.215635	-0.266817	-1.20172	-0.106048	0.233556	0.0473943	0.400844
20	208	659	Sheep	1	1	1	1	1	1	1	1	1	0	1	1	1	0	1	1	1.38429	0.170269	0.200386	-0.975134	1	1	1	0	6	2	0	0	0	230	0.215635	-0.266817	-1.20172	-0.106048	0.233556	0.0473943	0.400844
20	209	660	Sheep	1	1	1	1	1	1	1	1	1	0	1	1	1	0	1	1	1.38429	0.170269	0.200386	-0.975134	1	1	1	0	6	2	0	0	0	230	0.215635	-0.266817	-1.20172	-0.106048	0.233556	0.0473943	0.400844
20	209	661	Sheep	1	1	1	1	1	1	1	1	1	0	1	1	1	0	1	1	1.38429	0.170269	0.200386	-0.975134	1	1	1	0	6	2	0	0	0	230	0.215635	-0.266817	-1.20172	-0.106048	0.233556	0.0473943	0.400844
20	209	662	Sheep	1	1	1	1	1	1	1	1	1	0	1	1	1	0	1	1	1.38429	0.170269	0.200386	-0.975134	1	1	1	0	6	2	0	0	0	230	0.215635	-0.266817	-1.20172	-0.106048	0.233556	0.0473943	0.400844
20	210	663	Sheep	1	1	1	1	1	1	1	1	1	0	1	1	1	0	1	1	1.38429	0.170269	0.200386	-0.975134	1	1	1	0	6	2	0	0	0	230	0.215635	-0.266817	-1.20172	-0.106048	0.233556	0.0473943	0.400844
20	210	664	Sheep	1	1	1	1	1	1	1	1	1	0	1	1	1	0	1	1	1.38429	0.170269	0.200386	-0.975134	1	1	1	0	6	2	0	0	0	230	0.215635	-0.266817	-1.20172	-0.106048	0.233556	0.0473943	0.400844
20	210	665	Sheep	1	1	1	1	0	1	1	1	1	0	1	1	1	0	1	1	1.38429	0.170269	0.200386	-0.975134	1	1	0	0	6	2	0	0	0	230	0.215635	-0.266817	-1.20172	-0.106048	0.233556	0.0473943	0.400844
17	211	666	Cow	1	1	1	1	1	1	1	1	1	1	1	1	1	1	0	1	1.54967	0.438616	0.439861	-0.980481	1	1	1	0	6	2	0	1	0	285	3.32289	-0.169001	-0.283936	-0.602185	-0.462101	-0.218254	-0.654724
17	211	667	Cow	1	1	1	1	1	1	1	1	1	1	1	1	1	1	0	1	1.54967	0.438616	0.439861	-0.980481	1	1	1	0	6	2	0	1	0	285	3.32289	-0.169001	-0.283936	-0.602185	-0.462101	-0.218254	-0.654724
17	211	668	Cow	1	1	1	1	1	1	1	1	1	1	1	1	1	1	0	1	1.54967	0.438616	0.439861	-0.980481	1	1	1	0	6	2	0	1	0	285	3.32289	-0.169001	-0.283936	-0.602185	-0.462101	-0.218254	-0.654724
17	212	669	Cow	0	1	0	1	0	0	1	1	1	1	1	1	1	1	0	0	1.54967	0.438616	0.439861	-0.980481	0	1	0	1	6	2	0	1	0	285	3.32289	-0.169001	-0.283936	-0.602185	-0.462101	-0.218254	-0.654724
17	212	670	Cow	1	1	1	1	1	1	1	1	1	1	1	1	1	1	0	1	1.54967	0.438616	0.439861	-0.980481	1	1	1	0	6	2	0	1	0	285	3.32289	-0.169001	-0.283936	-0.602185	-0.462101	-0.218254	-0.654724
17	212	671	Cow	0	1	1	1	1	1	1	1	1	1	1	1	1	1	0	1	1.54967	0.438616	0.439861	-0.980481	1	1	0	1	6	2	0	1	0	285	3.32289	-0.169001	-0.283936	-0.602185	-0.462101	-0.218254	-0.654724
17	213	672	Cow	1	1	1	1	1	1	1	1	1	1	1	1	1	1	0	1	1.54967	0.438616	0.439861	-0.980481	1	1	1	0	6	2	0	1	0	285	3.32289	-0.169001	-0.283936	-0.602185	-0.462101	-0.218254	-0.654724
17	213	673	Cow	1	1	1	1	1	1	1	1	1	1	1	1	1	1	0	1	1.54967	0.438616	0.439861	-0.980481	1	1	1	0	6	2	0	1	0	285	3.32289	-0.169001	-0.283936	-0.602185	-0.462101	-0.218254	-0.654724
17	213	674	Cow	1	1	1	1	1	1	1	1	1	1	1	1	1	1	0	1	1.54967	0.438616	0.439861	-0.980481	1	1	1	0	6	2	0	1	0	285	3.32289	-0.169001	-0.283936	-0.602185	-0.462101	-0.218254	-0.654724
17	214	675	Cow	1	1	1	1	1	1	1	1	1	1	1	1	1	1	0	1	1.54967	0.438616	0.439861	-0.980481	1	1	1	0	6	2	0	1	0	285	3.32289	-0.169001	-0.283936	-0.602185	-0.462101	-0.218254	-0.654724
17	214	676	Cow	1	1	1	1	1	1	1	1	1	1	1	1	1	1	0	1	1.54967	0.438616	0.439861	-0.980481	1	1	1	0	6	2	0	1	0	285	3.32289	-0.169001	-0.283936	-0.602185	-0.462101	-0.218254	-0.654724
17	214	677	Cow	1	1	1	1	1	1	1	1	1	1	1	1	1	1	0	1	1.54967	0.438616	0.439861	-0.980481	1	1	1	0	6	2	0	1	0	285	3.32289	-0.169001	-0.283936	-0.602185	-0.462101	-0.218254	-0.654724
17	215	678	Cow	1	1	1	1	1	1	1	1	1	1	1	1	1	1	0	1	1.54967	0.438616	0.439861	-0.980481	1	1	1	0	6	2	0	1	0	285	3.32289	-0.169001	-0.283936	-0.602185	-0.462101	-0.218254	-0.654724
17	215	679	Cow	1	1	1	1	1	1	1	1	1	1	1	1	1	1	0	1	1.54967	0.438616	0.439861	-0.980481	1	1	1	0	6	2	0	1	0	285	3.32289	-0.169001	-0.283936	-0.602185	-0.462101	-0.218254	-0.654724
17	215	680	Cow	1	1	1	1	1	1	1	1	1	1	1	1	1	1	0	1	1.54967	0.438616	0.439861	-0.980481	1	1	1	0	6	2	0	1	0	285	3.32289	-0.169001	-0.283936	-0.602185	-0.462101	-0.218254	-0.654724
17	216	681	Sheep	1	1	1	1	1	1	1	1	0	1	1	1	1	1	0	1	1.54967	0.438616	0.439861	-0.980481	1	1	1	0	6	2	0	1	0	285	3.32289	-0.169001	-0.283936	-0.602185	-0.462101	-0.218254	-0.654724
17	216	682	Sheep	1	1	1	1	1	1	1	1	0	1	1	1	1	1	0	1	1.54967	0.438616	0.439861	-0.980481	1	1	1	0	6	2	0	1	0	285	3.32289	-0.169001	-0.283936	-0.602185	-0.462101	-0.218254	-0.654724
17	216	683	Sheep	1	1	1	1	1	1	1	1	0	1	1	1	1	1	0	1	1.54967	0.438616	0.439861	-0.980481	1	1	1	0	6	2	0	1	0	285	3.32289	-0.169001	-0.283936	-0.602185	-0.462101	-0.218254	-0.654724
17	217	684	Sheep	0	1	0	1	0	1	0	1	0	1	1	1	1	1	0	0	1.54967	0.438616	0.439861	-0.980481	1	1	0	1	6	2	0	1	0	285	3.32289	-0.169001	-0.283936	-0.602185	-0.462101	-0.218254	-0.654724
17	217	685	Sheep	1	1	1	1	1	1	1	1	0	1	1	1	1	1	0	1	1.54967	0.438616	0.439861	-0.980481	1	1	1	0	6	2	0	1	0	285	3.32289	-0.169001	-0.283936	-0.602185	-0.462101	-0.218254	-0.654724
17	217	686	Sheep	1	1	1	1	1	1	1	1	0	1	1	1	1	1	0	1	1.54967	0.438616	0.439861	-0.980481	1	1	1	0	6	2	0	1	0	285	3.32289	-0.169001	-0.283936	-0.602185	-0.462101	-0.218254	-0.654724
17	218	687	Sheep	1	1	1	1	1	1	1	1	0	1	1	1	1	1	0	1	1.54967	0.438616	0.439861	-0.980481	1	1	1	0	6	2	0	1	0	285	3.32289	-0.169001	-0.283936	-0.602185	-0.462101	-0.218254	-0.654724
17	218	688	Sheep	1	1	1	1	1	1	1	1	0	1	1	1	1	1	0	1	1.54967	0.438616	0.439861	-0.980481	1	1	1	0	6	2	0	1	0	285	3.32289	-0.169001	-0.283936	-0.602185	-0.462101	-0.218254	-0.654724
17	218	689	Sheep	1	1	1	1	1	1	1	1	0	1	1	1	1	1	0	1	1.54967	0.438616	0.439861	-0.980481	1	1	1	0	6	2	0	1	0	285	3.32289	-0.169001	-0.283936	-0.602185	-0.462101	-0.218254	-0.654724
17	219	690	Sheep	1	1	1	1	1	1	1	1	0	1	1	1	1	1	0	1	1.54967	0.438616	0.439861	-0.980481	1	1	1	0	6	2	0	1	0	285	3.32289	-0.169001	-0.283936	-0.602185	-0.462101	-0.218254	-0.654724
17	219	691	Sheep	1	1	1	1	1	1	1	1	0	1	1	1	1	1	0	1	1.54967	0.438616	0.439861	-0.980481	1	1	1	0	6	2	0	1	0	285	3.32289	-0.169001	-0.283936	-0.602185	-0.462101	-0.218254	-0.654724
17	219	692	Sheep	1	1	1	1	1	1	1	1	0	1	1	1	1	1	0	1	1.54967	0.438616	0.439861	-0.980481	1	1	1	0	6	2	0	1	0	285	3.32289	-0.169001	-0.283936	-0.602185	-0.462101	-0.218254	-0.654724
17	220	693	Sheep	1	1	1	1	1	1	1	1	0	1	1	1	1	1	0	1	1.54967	0.438616	0.439861	-0.980481	1	1	1	0	6	2	0	1	0	285	3.32289	-0.169001	-0.283936	-0.602185	-0.462101	-0.218254	-0.654724
17	220	694	Sheep	1	1	1	1	1	1	1	1	0	1	1	1	1	1	0	1	1.54967	0.438616	0.439861	-0.980481	1	1	1	0	6	2	0	1	0	285	3.32289	-0.169001	-0.283936	-0.602185	-0.462101	-0.218254	-0.654724
17	220	695	Sheep	1	1	1	1	1	1	1	1	0	1	1	1	1	1	0	1	1.54967	0.438616	0.439861	-0.980481	1	1	1	0	6	2	0	1	0	285	3.32289	-0.169001	-0.283936	-0.602185	-0.462101	-0.218254	-0.654724
26	221	696	Cow	1	1	1	1	1	1	1	1	1	1	1	1	0	0	0	1	-0.147923	1.08265	0.972026		1	1	1	0	7	2	0	0	0	101	0.0146921	0.131973	1.55163	-0.342259	-0.156509	0.428344	-0.708002
26	221	697	Cow	0	1	1	1	1	1	1	1	1	1	1	1	0	0	0	0	-0.147923	1.08265	0.972026		1	1	0	1	7	2	0	0	0	101	0.0146921	0.131973	1.55163	-0.342259	-0.156509	0.428344	-0.708002
26	221	698	Cow	1	1	1	1	1	1	1	1	1	1	1	1	0	0	0	1	-0.147923	1.08265	0.972026		1	1	1	0	7	2	0	0	0	101	0.0146921	0.131973	1.55163	-0.342259	-0.156509	0.428344	-0.708002
26	222	699	Cow	1	1	1	1	1	1	1	1	1	1	1	1	0	0	0	1	-0.147923	1.08265	0.972026		1	1	1	0	7	2	0	0	0	101	0.0146921	0.131973	1.55163	-0.342259	-0.156509	0.428344	-0.708002
26	222	700	Cow	1	1	1	1	1	1	1	1	1	1	1	1	0	0	0	1	-0.147923	1.08265	0.972026		1	1	1	0	7	2	0	0	0	101	0.0146921	0.131973	1.55163	-0.342259	-0.156509	0.428344	-0.708002
26	222	701	Cow	1	1	1	1	1	1	1	1	1	1	1	1	0	0	0	1	-0.147923	1.08265	0.972026		1	1	1	0	7	2	0	0	0	101	0.0146921	0.131973	1.55163	-0.342259	-0.156509	0.428344	-0.708002
26	223	702	Cow	1	1	1	1	1	1	1	1	1	1	1	1	0	0	0	1	-0.147923	1.08265	0.972026		1	1	1	0	7	2	0	0	0	101	0.0146921	0.131973	1.55163	-0.342259	-0.156509	0.428344	-0.708002
26	223	703	Cow	1	1	1	1	1	1	1	1	1	1	1	1	0	0	0	1	-0.147923	1.08265	0.972026		1	1	1	0	7	2	0	0	0	101	0.0146921	0.131973	1.55163	-0.342259	-0.156509	0.428344	-0.708002
26	223	704	Cow	1	1	1	1	1	1	1	1	1	1	1	1	0	0	0	1	-0.147923	1.08265	0.972026		1	1	1	0	7	2	0	0	0	101	0.0146921	0.131973	1.55163	-0.342259	-0.156509	0.428344	-0.708002
26	224	705	Cow	1	1	1	1	1	1	1	1	1	1	1	1	0	0	0	1	-0.147923	1.08265	0.972026		1	1	1	0	7	2	0	0	0	101	0.0146921	0.131973	1.55163	-0.342259	-0.156509	0.428344	-0.708002
26	224	706	Cow	1	1	1	1	1	1	1	1	1	1	1	1	0	0	0	1	-0.147923	1.08265	0.972026		1	1	1	0	7	2	0	0	0	101	0.0146921	0.131973	1.55163	-0.342259	-0.156509	0.428344	-0.708002
26	224	707	Cow	1	1	1	1	1	1	1	1	1	1	1	1	0	0	0	1	-0.147923	1.08265	0.972026		1	1	1	0	7	2	0	0	0	101	0.0146921	0.131973	1.55163	-0.342259	-0.156509	0.428344	-0.708002
26	225	708	Cow	1	1	1	1	1	1	1	1	1	1	1	1	0	0	0	1	-0.147923	1.08265	0.972026		1	1	1	0	7	2	0	0	0	101	0.0146921	0.131973	1.55163	-0.342259	-0.156509	0.428344	-0.708002
26	225	709	Cow	1	1	1	1	1	1	1	1	1	1	1	1	0	0	0	1	-0.147923	1.08265	0.972026		1	1	1	0	7	2	0	0	0	101	0.0146921	0.131973	1.55163	-0.342259	-0.156509	0.428344	-0.708002
26	225	710	Cow	1	1	1	1	1	1	1	1	1	1	1	1	0	0	0	1	-0.147923	1.08265	0.972026		1	1	1	0	7	2	0	0	0	101	0.0146921	0.131973	1.55163	-0.342259	-0.156509	0.428344	-0.708002
26	226	711	Sheep	1	1	1	1	1	1	1	1	0	1	1	1	0	0	0	1	-0.147923	1.08265	0.972026		1	1	1	0	7	2	0	0	0	101	0.0146921	0.131973	1.55163	-0.342259	-0.156509	0.428344	-0.708002
26	226	712	Sheep	1	1	1	1	1	1	1	1	0	1	1	1	0	0	0	1	-0.147923	1.08265	0.972026		1	1	1	0	7	2	0	0	0	101	0.0146921	0.131973	1.55163	-0.342259	-0.156509	0.428344	-0.708002
26	226	713	Sheep	1	1	1	1	1	1	1	1	0	1	1	1	0	0	0	1	-0.147923	1.08265	0.972026		1	1	1	0	7	2	0	0	0	101	0.0146921	0.131973	1.55163	-0.342259	-0.156509	0.428344	-0.708002
26	226	714	Sheep	1	1	1	1	1	1	1	1	0	1	1	1	0	0	0	1	-0.147923	1.08265	0.972026		1	1	1	0	7	2	0	0	0	101	0.0146921	0.131973	1.55163	-0.342259	-0.156509	0.428344	-0.708002
26	226	715	Sheep	1	1	1	1	1	1	1	1	0	1	1	1	0	0	0	1	-0.147923	1.08265	0.972026		1	1	1	0	7	2	0	0	0	101	0.0146921	0.131973	1.55163	-0.342259	-0.156509	0.428344	-0.708002
26	227	716	Sheep	1	1	1	1	1	1	1	1	0	1	1	1	0	0	0	1	-0.147923	1.08265	0.972026		1	1	1	0	7	2	0	0	0	101	0.0146921	0.131973	1.55163	-0.342259	-0.156509	0.428344	-0.708002
26	227	717	Sheep	1	1	1	1	1	1	1	1	0	1	1	1	0	0	0	1	-0.147923	1.08265	0.972026		1	1	1	0	7	2	0	0	0	101	0.0146921	0.131973	1.55163	-0.342259	-0.156509	0.428344	-0.708002
26	227	718	Sheep	1	1	1	1	1	1	1	1	0	1	1	1	0	0	0	1	-0.147923	1.08265	0.972026		1	1	1	0	7	2	0	0	0	101	0.0146921	0.131973	1.55163	-0.342259	-0.156509	0.428344	-0.708002
26	227	719	Sheep	1	1	1	1	1	1	1	1	0	1	1	1	0	0	0	1	-0.147923	1.08265	0.972026		1	1	1	0	7	2	0	0	0	101	0.0146921	0.131973	1.55163	-0.342259	-0.156509	0.428344	-0.708002
26	227	720	Sheep	1	1	1	1	1	1	1	1	0	1	1	1	0	0	0	1	-0.147923	1.08265	0.972026		1	1	1	0	7	2	0	0	0	101	0.0146921	0.131973	1.55163	-0.342259	-0.156509	0.428344	-0.708002
26	228	721	Sheep	1	1	1	1	1	1	1	1	0	1	1	1	0	0	0	1	-0.147923	1.08265	0.972026		1	1	1	0	7	2	0	0	0	101	0.0146921	0.131973	1.55163	-0.342259	-0.156509	0.428344	-0.708002
26	228	722	Sheep	1	1	1	1	1	1	1	1	0	1	1	1	0	0	0	1	-0.147923	1.08265	0.972026		1	1	1	0	7	2	0	0	0	101	0.0146921	0.131973	1.55163	-0.342259	-0.156509	0.428344	-0.708002
26	228	723	Sheep	1	1	1	1	1	1	1	1	0	1	1	1	0	0	0	1	-0.147923	1.08265	0.972026		1	1	1	0	7	2	0	0	0	101	0.0146921	0.131973	1.55163	-0.342259	-0.156509	0.428344	-0.708002
26	228	724	Sheep	1	1	1	1	1	1	1	1	0	1	1	1	0	0	0	1	-0.147923	1.08265	0.972026		1	1	1	0	7	2	0	0	0	101	0.0146921	0.131973	1.55163	-0.342259	-0.156509	0.428344	-0.708002
26	228	725	Sheep	1	1	1	1	1	1	1	1	0	1	1	1	0	0	0	1	-0.147923	1.08265	0.972026		1	1	1	0	7	2	0	0	0	101	0.0146921	0.131973	1.55163	-0.342259	-0.156509	0.428344	-0.708002
26	229	726	Sheep	1	1	1	1	1	1	1	1	0	1	1	1	0	0	0	1	-0.147923	1.08265	0.972026		1	1	1	0	7	2	0	0	0	101	0.0146921	0.131973	1.55163	-0.342259	-0.156509	0.428344	-0.708002
26	229	727	Sheep	1	1	1	1	1	1	1	1	0	1	1	1	0	0	0	1	-0.147923	1.08265	0.972026		1	1	1	0	7	2	0	0	0	101	0.0146921	0.131973	1.55163	-0.342259	-0.156509	0.428344	-0.708002
26	229	728	Sheep	1	1	1	1	1	1	1	1	0	1	1	1	0	0	0	1	-0.147923	1.08265	0.972026		1	1	1	0	7	2	0	0	0	101	0.0146921	0.131973	1.55163	-0.342259	-0.156509	0.428344	-0.708002
26	229	729	Sheep	1	1	1	1	1	1	1	1	0	1	1	1	0	0	0	1	-0.147923	1.08265	0.972026		1	1	1	0	7	2	0	0	0	101	0.0146921	0.131973	1.55163	-0.342259	-0.156509	0.428344	-0.708002
26	229	730	Sheep	1	1	1	1	1	1	1	1	0	1	1	1	0	0	0	1	-0.147923	1.08265	0.972026		1	1	1	0	7	2	0	0	0	101	0.0146921	0.131973	1.55163	-0.342259	-0.156509	0.428344	-0.708002
26	230	731	Sheep	1	1	1	1	1	1	1	1	0	1	1	1	0	0	0	1	-0.147923	1.08265	0.972026		1	1	1	0	7	2	0	0	0	101	0.0146921	0.131973	1.55163	-0.342259	-0.156509	0.428344	-0.708002
26	230	732	Sheep	1	1	1	1	1	1	1	1	0	1	1	1	0	0	0	1	-0.147923	1.08265	0.972026		1	1	1	0	7	2	0	0	0	101	0.0146921	0.131973	1.55163	-0.342259	-0.156509	0.428344	-0.708002
26	230	733	Sheep	1	1	1	1	1	1	1	1	0	1	1	1	0	0	0	1	-0.147923	1.08265	0.972026		1	1	1	0	7	2	0	0	0	101	0.0146921	0.131973	1.55163	-0.342259	-0.156509	0.428344	-0.708002
26	230	734	Sheep	1	1	1	1	1	1	1	1	0	1	1	1	0	0	0	1	-0.147923	1.08265	0.972026		1	1	1	0	7	2	0	0	0	101	0.0146921	0.131973	1.55163	-0.342259	-0.156509	0.428344	-0.708002
26	230	735	Sheep	1	1	1	1	1	1	1	1	0	1	1	1	0	0	0	1	-0.147923	1.08265	0.972026		1	1	1	0	7	2	0	0	0	101	0.0146921	0.131973	1.55163	-0.342259	-0.156509	0.428344	-0.708002
34	231	736	Sheep	1	1	1	1	1	1	1	1	0	1	1	0	0	0	0	1	-0.811882	1.86085	1.2115	1.71689	1	1	1	0	7	2	1	0	0	137	0.259744	-0.620461	1.55163	0.447955	1.73636	-0.322691	3.37775
34	231	737	Sheep	1	1	1	1	1	1	1	1	0	1	1	0	0	0	0	1	-0.811882	1.86085	1.2115	1.71689	1	1	1	0	7	2	1	0	0	137	0.259744	-0.620461	1.55163	0.447955	1.73636	-0.322691	3.37775
34	231	738	Sheep	1	1	1	1	1	1	1	1	0	1	1	0	0	0	0	1	-0.811882	1.86085	1.2115	1.71689	1	1	1	0	7	2	1	0	0	137	0.259744	-0.620461	1.55163	0.447955	1.73636	-0.322691	3.37775
34	232	739	Sheep	1	1	1	1	1	1	1	1	0	1	1	0	0	0	0	1	-0.811882	1.86085	1.2115	1.71689	1	1	1	0	7	2	1	0	0	137	0.259744	-0.620461	1.55163	0.447955	1.73636	-0.322691	3.37775
34	232	740	Sheep	1	1	1	1	1	1	1	1	0	1	1	0	0	0	0	1	-0.811882	1.86085	1.2115	1.71689	1	1	1	0	7	2	1	0	0	137	0.259744	-0.620461	1.55163	0.447955	1.73636	-0.322691	3.37775
34	232	741	Sheep	1	1	1	1	1	1	1	1	0	1	1	0	0	0	0	1	-0.811882	1.86085	1.2115	1.71689	1	1	1	0	7	2	1	0	0	137	0.259744	-0.620461	1.55163	0.447955	1.73636	-0.322691	3.37775
34	233	742	Sheep	1	1	1	1	1	1	1	1	0	1	1	0	0	0	0	1	-0.811882	1.86085	1.2115	1.71689	1	1	1	0	7	2	1	0	0	137	0.259744	-0.620461	1.55163	0.447955	1.73636	-0.322691	3.37775
34	233	743	Sheep	0	1	1	1	1	1	1	1	0	1	1	0	0	0	0	1	-0.811882	1.86085	1.2115	1.71689	1	1	0	1	7	2	1	0	0	137	0.259744	-0.620461	1.55163	0.447955	1.73636	-0.322691	3.37775
34	233	744	Sheep	1	1	1	1	1	1	1	1	0	1	1	0	0	0	0	1	-0.811882	1.86085	1.2115	1.71689	1	1	1	0	7	2	1	0	0	137	0.259744	-0.620461	1.55163	0.447955	1.73636	-0.322691	3.37775
34	234	745	Sheep	1	1	1	1	1	1	1	1	0	1	1	0	0	0	0	1	-0.811882	1.86085	1.2115	1.71689	1	1	1	0	7	2	1	0	0	137	0.259744	-0.620461	1.55163	0.447955	1.73636	-0.322691	3.37775
34	234	746	Sheep	1	1	1	1	1	1	1	1	0	1	1	0	0	0	0	1	-0.811882	1.86085	1.2115	1.71689	1	1	1	0	7	2	1	0	0	137	0.259744	-0.620461	1.55163	0.447955	1.73636	-0.322691	3.37775
34	234	747	Sheep	1	1	1	1	1	1	1	1	0	1	1	0	0	0	0	1	-0.811882	1.86085	1.2115	1.71689	1	1	1	0	7	2	1	0	0	137	0.259744	-0.620461	1.55163	0.447955	1.73636	-0.322691	3.37775
34	235	748	Sheep	1	1	1	1	1	1	1	1	0	1	1	0	0	0	0	1	-0.811882	1.86085	1.2115	1.71689	1	1	1	0	7	2	1	0	0	137	0.259744	-0.620461	1.55163	0.447955	1.73636	-0.322691	3.37775
34	235	749	Sheep	1	1	1	1	1	1	1	1	0	1	1	0	0	0	0	1	-0.811882	1.86085	1.2115	1.71689	1	1	1	0	7	2	1	0	0	137	0.259744	-0.620461	1.55163	0.447955	1.73636	-0.322691	3.37775
34	235	750	Sheep	1	1	1	1	1	1	1	1	0	1	1	0	0	0	0	1	-0.811882	1.86085	1.2115	1.71689	1	1	1	0	7	2	1	0	0	137	0.259744	-0.620461	1.55163	0.447955	1.73636	-0.322691	3.37775
34	235	751	Sheep	1	1	1	1	1	1	1	1	0	1	1	0	0	0	0	1	-0.811882	1.86085	1.2115	1.71689	1	1	1	0	7	2	1	0	0	137	0.259744	-0.620461	1.55163	0.447955	1.73636	-0.322691	3.37775
34	236	752	Sheep	1	1	1	1	1	1	1	1	0	1	1	0	0	0	0	1	-0.811882	1.86085	1.2115	1.71689	1	1	1	0	7	2	1	0	0	137	0.259744	-0.620461	1.55163	0.447955	1.73636	-0.322691	3.37775
34	236	753	Sheep	1	1	1	1	1	1	1	1	0	1	1	0	0	0	0	1	-0.811882	1.86085	1.2115	1.71689	1	1	1	0	7	2	1	0	0	137	0.259744	-0.620461	1.55163	0.447955	1.73636	-0.322691	3.37775
34	236	754	Sheep	0	1	1	1	1	1	1	1	0	1	1	0	0	0	0	1	-0.811882	1.86085	1.2115	1.71689	1	1	0	1	7	2	1	0	0	137	0.259744	-0.620461	1.55163	0.447955	1.73636	-0.322691	3.37775
34	237	755	Sheep	1	1	1	1	1	1	1	1	0	1	1	0	0	0	0	1	-0.811882	1.86085	1.2115	1.71689	1	1	1	0	7	2	1	0	0	137	0.259744	-0.620461	1.55163	0.447955	1.73636	-0.322691	3.37775
34	237	756	Sheep	1	1	1	1	1	1	1	1	0	1	1	0	0	0	0	1	-0.811882	1.86085	1.2115	1.71689	1	1	1	0	7	2	1	0	0	137	0.259744	-0.620461	1.55163	0.447955	1.73636	-0.322691	3.37775
34	237	757	Sheep	1	1	1	1	1	1	1	1	0	1	1	0	0	0	0	1	-0.811882	1.86085	1.2115	1.71689	1	1	1	0	7	2	1	0	0	137	0.259744	-0.620461	1.55163	0.447955	1.73636	-0.322691	3.37775
34	238	758	Sheep	1	1	1	1	1	1	1	1	0	1	1	0	0	0	0	1	-0.811882	1.86085	1.2115	1.71689	1	1	1	0	7	2	1	0	0	137	0.259744	-0.620461	1.55163	0.447955	1.73636	-0.322691	3.37775
34	238	759	Sheep	1	1	1	1	1	1	1	1	0	1	1	0	0	0	0	1	-0.811882	1.86085	1.2115	1.71689	1	1	1	0	7	2	1	0	0	137	0.259744	-0.620461	1.55163	0.447955	1.73636	-0.322691	3.37775
34	238	760	Sheep	1	1	1	1	1	1	1	1	0	1	1	0	0	0	0	1	-0.811882	1.86085	1.2115	1.71689	1	1	1	0	7	2	1	0	0	137	0.259744	-0.620461	1.55163	0.447955	1.73636	-0.322691	3.37775
34	239	761	Sheep	1	1	1	1	1	1	1	1	0	1	1	0	0	0	0	1	-0.811882	1.86085	1.2115	1.71689	1	1	1	0	7	2	1	0	0	137	0.259744	-0.620461	1.55163	0.447955	1.73636	-0.322691	3.37775
34	239	762	Sheep	1	1	1	1	1	1	1	1	0	1	1	0	0	0	0	1	-0.811882	1.86085	1.2115	1.71689	1	1	1	0	7	2	1	0	0	137	0.259744	-0.620461	1.55163	0.447955	1.73636	-0.322691	3.37775
34	239	763	Sheep	1	1	1	1	1	1	1	1	0	1	1	0	0	0	0	1	-0.811882	1.86085	1.2115	1.71689	1	1	1	0	7	2	1	0	0	137	0.259744	-0.620461	1.55163	0.447955	1.73636	-0.322691	3.37775
34	240	764	Sheep	1	1	1	1	1	1	1	1	0	1	1	0	0	0	0	1	-0.811882	1.86085	1.2115	1.71689	1	1	1	0	7	2	1	0	0	137	0.259744	-0.620461	1.55163	0.447955	1.73636	-0.322691	3.37775
34	240	765	Sheep	1	1	1	1	1	1	1	1	0	1	1	0	0	0	0	1	-0.811882	1.86085	1.2115	1.71689	1	1	1	0	7	2	1	0	0	137	0.259744	-0.620461	1.55163	0.447955	1.73636	-0.322691	3.37775
34	240	766	Sheep	1	1	1	1	1	1	1	1	0	1	1	0	0	0	0	1	-0.811882	1.86085	1.2115	1.71689	1	1	1	0	7	2	1	0	0	137	0.259744	-0.620461	1.55163	0.447955	1.73636	-0.322691	3.37775
22	241	767	Sheep	1	1	1	1	1	1	1	1	0	1	1	0	1	0	0	1	-1.4953	1.72668	0.918809	1.68214	1	1	1	0	7	2	0	0	1	4	-0.0343182	-0.511358	-0.283936	-1.13152	-0.761482	-0.466029	-2.00665
22	241	768	Sheep	1	1	1	1	1	1	1	1	0	1	1	0	1	0	0	1	-1.4953	1.72668	0.918809	1.68214	1	1	1	0	7	2	0	0	1	4	-0.0343182	-0.511358	-0.283936	-1.13152	-0.761482	-0.466029	-2.00665
22	241	769	Sheep	1	1	1	1	1	1	1	1	0	1	1	0	1	0	0	1	-1.4953	1.72668	0.918809	1.68214	1	1	1	0	7	2	0	0	1	4	-0.0343182	-0.511358	-0.283936	-1.13152	-0.761482	-0.466029	-2.00665
22	242	770	Sheep	1	1	1	1	1	1	1	1	0	1	1	0	1	0	0	1	-1.4953	1.72668	0.918809	1.68214	1	1	1	0	7	2	0	0	1	4	-0.0343182	-0.511358	-0.283936	-1.13152	-0.761482	-0.466029	-2.00665
22	242	771	Sheep	1	1	1	1	1	1	1	1	0	1	1	0	1	0	0	1	-1.4953	1.72668	0.918809	1.68214	1	1	1	0	7	2	0	0	1	4	-0.0343182	-0.511358	-0.283936	-1.13152	-0.761482	-0.466029	-2.00665
22	242	772	Sheep	1	1	1	1	1	1	1	1	0	1	1	0	1	0	0	1	-1.4953	1.72668	0.918809	1.68214	1	1	1	0	7	2	0	0	1	4	-0.0343182	-0.511358	-0.283936	-1.13152	-0.761482	-0.466029	-2.00665
22	243	773	Sheep	1	1	1	1	1	1	1	1	0	1	1	0	1	0	0	1	-1.4953	1.72668	0.918809	1.68214	1	1	1	0	7	2	0	0	1	4	-0.0343182	-0.511358	-0.283936	-1.13152	-0.761482	-0.466029	-2.00665
22	243	774	Sheep	1	1	1	1	1	1	1	1	0	1	1	0	1	0	0	1	-1.4953	1.72668	0.918809	1.68214	1	1	1	0	7	2	0	0	1	4	-0.0343182	-0.511358	-0.283936	-1.13152	-0.761482	-0.466029	-2.00665
22	244	775	Sheep	1	1	1	1	1	1	1	1	0	1	1	0	1	0	0	1	-1.4953	1.72668	0.918809	1.68214	1	1	1	0	7	2	0	0	1	4	-0.0343182	-0.511358	-0.283936	-1.13152	-0.761482	-0.466029	-2.00665
22	244	776	Sheep	0	1	1	1	1	1	1	1	0	1	1	0	1	0	0	0	-1.4953	1.72668	0.918809	1.68214	1	1	0	1	7	2	0	0	1	4	-0.0343182	-0.511358	-0.283936	-1.13152	-0.761482	-0.466029	-2.00665
22	244	777	Sheep	0	1	1	1	1	1	1	1	0	1	1	0	1	0	0	0	-1.4953	1.72668	0.918809	1.68214	1	1	0	1	7	2	0	0	1	4	-0.0343182	-0.511358	-0.283936	-1.13152	-0.761482	-0.466029	-2.00665
22	245	778	Sheep	0	1	0	1	1	0	1	1	0	1	1	0	1	0	0	0	-1.4953	1.72668	0.918809	1.68214	1	1	0	1	7	2	0	0	1	4	-0.0343182	-0.511358	-0.283936	-1.13152	-0.761482	-0.466029	-2.00665
22	245	779	Sheep	0	1	0	1	1	0	1	1	0	1	1	0	1	0	0	0	-1.4953	1.72668	0.918809	1.68214	1	1	0	1	7	2	0	0	1	4	-0.0343182	-0.511358	-0.283936	-1.13152	-0.761482	-0.466029	-2.00665
22	245	780	Sheep	0	1	0	1	1	0	1	1	0	1	1	0	1	0	0	0	-1.4953	1.72668	0.918809	1.68214	1	1	0	1	7	2	0	0	1	4	-0.0343182	-0.511358	-0.283936	-1.13152	-0.761482	-0.466029	-2.00665
22	246	781	Sheep	1	1	1	1	1	1	1	1	0	1	1	0	1	0	0	1	-1.4953	1.72668	0.918809	1.68214	1	1	1	0	7	2	0	0	1	4	-0.0343182	-0.511358	-0.283936	-1.13152	-0.761482	-0.466029	-2.00665
22	246	782	Sheep	1	1	1	1	1	1	1	1	0	1	1	0	1	0	0	1	-1.4953	1.72668	0.918809	1.68214	1	1	1	0	7	2	0	0	1	4	-0.0343182	-0.511358	-0.283936	-1.13152	-0.761482	-0.466029	-2.00665
22	246	783	Sheep	1	1	1	1	1	1	1	1	0	1	1	0	1	0	0	1	-1.4953	1.72668	0.918809	1.68214	1	1	1	0	7	2	0	0	1	4	-0.0343182	-0.511358	-0.283936	-1.13152	-0.761482	-0.466029	-2.00665
22	247	784	Sheep	1	1	1	1	1	1	1	1	0	1	1	0	1	0	0	1	-1.4953	1.72668	0.918809	1.68214	1	1	1	0	7	2	0	0	1	4	-0.0343182	-0.511358	-0.283936	-1.13152	-0.761482	-0.466029	-2.00665
22	247	785	Sheep	1	1	1	1	1	1	1	1	0	1	1	0	1	0	0	1	-1.4953	1.72668	0.918809	1.68214	1	1	1	0	7	2	0	0	1	4	-0.0343182	-0.511358	-0.283936	-1.13152	-0.761482	-0.466029	-2.00665
22	247	786	Sheep	1	1	1	1	1	1	1	1	0	1	1	0	1	0	0	1	-1.4953	1.72668	0.918809	1.68214	1	1	1	0	7	2	0	0	1	4	-0.0343182	-0.511358	-0.283936	-1.13152	-0.761482	-0.466029	-2.00665
22	248	787	Sheep	0	1	0	1	1	1	1	1	0	1	1	0	1	0	0	0	-1.4953	1.72668	0.918809	1.68214	1	1	0	1	7	2	0	0	1	4	-0.0343182	-0.511358	-0.283936	-1.13152	-0.761482	-0.466029	-2.00665
22	248	788	Sheep	0	1	0	1	1	1	1	1	0	1	1	0	1	0	0	0	-1.4953	1.72668	0.918809	1.68214	1	1	0	1	7	2	0	0	1	4	-0.0343182	-0.511358	-0.283936	-1.13152	-0.761482	-0.466029	-2.00665
22	248	789	Sheep	0	1	0	1	1	1	1	1	0	1	1	0	1	0	0	0	-1.4953	1.72668	0.918809	1.68214	1	1	0	1	7	2	0	0	1	4	-0.0343182	-0.511358	-0.283936	-1.13152	-0.761482	-0.466029	-2.00665
22	249	790	Sheep	1	1	1	1	1	1	1	1	0	1	1	0	1	0	0	1	-1.4953	1.72668	0.918809	1.68214	1	1	1	0	7	2	0	0	1	4	-0.0343182	-0.511358	-0.283936	-1.13152	-0.761482	-0.466029	-2.00665
22	249	791	Sheep	1	1	1	1	1	1	1	1	0	1	1	0	1	0	0	1	-1.4953	1.72668	0.918809	1.68214	1	1	1	0	7	2	0	0	1	4	-0.0343182	-0.511358	-0.283936	-1.13152	-0.761482	-0.466029	-2.00665
22	249	792	Sheep	1	1	1	1	1	1	1	1	0	1	1	0	1	0	0	1	-1.4953	1.72668	0.918809	1.68214	1	1	1	0	7	2	0	0	1	4	-0.0343182	-0.511358	-0.283936	-1.13152	-0.761482	-0.466029	-2.00665
22	250	793	Sheep	1	1	1	1	1	1	1	1	0	1	1	0	1	0	0	1	-1.4953	1.72668	0.918809	1.68214	1	1	1	0	7	2	0	0	1	4	-0.0343182	-0.511358	-0.283936	-1.13152	-0.761482	-0.466029	-2.00665
22	250	794	Sheep	1	1	1	1	1	1	1	1	0	1	1	0	1	0	0	1	-1.4953	1.72668	0.918809	1.68214	1	1	1	0	7	2	0	0	1	4	-0.0343182	-0.511358	-0.283936	-1.13152	-0.761482	-0.466029	-2.00665
22	250	795	Sheep	1	1	1	1	1	1	1	1	0	1	1	0	1	0	0	1	-1.4953	1.72668	0.918809	1.68214	1	1	1	0	7	2	0	0	1	4	-0.0343182	-0.511358	-0.283936	-1.13152	-0.761482	-0.466029	-2.00665
25	251	796	Sheep	1	1	1	1	1	1	1	1	0	0	1	1	0	0	0	1	-0.887276	1.27049	1.18489		1	1	1	0	7	2	0	0	1	34	0.259744	-0.0937573	-0.69184	0.576021	0.429209	-0.187413	0.327587
25	251	797	Sheep	1	1	1	1	1	1	1	1	0	0	1	1	0	0	0	1	-0.887276	1.27049	1.18489		1	1	1	0	7	2	0	0	1	34	0.259744	-0.0937573	-0.69184	0.576021	0.429209	-0.187413	0.327587
25	251	798	Sheep	1	1	1	1	1	1	1	1	0	0	1	1	0	0	0	1	-0.887276	1.27049	1.18489		1	1	1	0	7	2	0	0	1	34	0.259744	-0.0937573	-0.69184	0.576021	0.429209	-0.187413	0.327587
25	252	799	Sheep	1	1	1	1	1	1	1	1	0	0	1	1	0	0	0	1	-0.887276	1.27049	1.18489		1	1	1	0	7	2	0	0	1	34	0.259744	-0.0937573	-0.69184	0.576021	0.429209	-0.187413	0.327587
25	252	800	Sheep	1	1	1	1	1	1	1	1	0	0	1	1	0	0	0	1	-0.887276	1.27049	1.18489		1	1	1	0	7	2	0	0	1	34	0.259744	-0.0937573	-0.69184	0.576021	0.429209	-0.187413	0.327587
25	252	801	Sheep	1	1	1	1	1	1	1	1	0	0	1	1	0	0	0	1	-0.887276	1.27049	1.18489		1	1	1	0	7	2	0	0	1	34	0.259744	-0.0937573	-0.69184	0.576021	0.429209	-0.187413	0.327587
25	253	802	Sheep	1	1	1	1	1	1	1	1	0	0	1	1	0	0	0	1	-0.887276	1.27049	1.18489		1	1	1	0	7	2	0	0	1	34	0.259744	-0.0937573	-0.69184	0.576021	0.429209	-0.187413	0.327587
25	253	803	Sheep	1	1	1	1	1	1	1	1	0	0	1	1	0	0	0	1	-0.887276	1.27049	1.18489		1	1	1	0	7	2	0	0	1	34	0.259744	-0.0937573	-0.69184	0.576021	0.429209	-0.187413	0.327587
25	253	804	Sheep	1	1	1	1	1	1	1	1	0	0	1	1	0	0	0	1	-0.887276	1.27049	1.18489		1	1	1	0	7	2	0	0	1	34	0.259744	-0.0937573	-0.69184	0.576021	0.429209	-0.187413	0.327587
25	254	805	Sheep	1	1	1	1	0	1	1	1	0	0	1	1	0	0	0	1	-0.887276	1.27049	1.18489		0	1	0	0	7	2	0	0	1	34	0.259744	-0.0937573	-0.69184	0.576021	0.429209	-0.187413	0.327587
25	254	806	Sheep	1	1	0	1	1	1	1	1	0	0	1	1	0	0	0	1	-0.887276	1.27049	1.18489		0	1	0	0	7	2	0	0	1	34	0.259744	-0.0937573	-0.69184	0.576021	0.429209	-0.187413	0.327587
25	254	807	Sheep	1	1	1	1	1	1	1	1	0	0	1	1	0	0	0	1	-0.887276	1.27049	1.18489		1	1	1	0	7	2	0	0	1	34	0.259744	-0.0937573	-0.69184	0.576021	0.429209	-0.187413	0.327587
25	255	808	Sheep	1	1	1	1	0	1	1	1	0	0	1	1	0	0	0	1	-0.887276	1.27049	1.18489		0	0	0	0	7	2	0	0	1	34	0.259744	-0.0937573	-0.69184	0.576021	0.429209	-0.187413	0.327587
25	255	809	Sheep	1	1	1	1	1	1	1	1	0	0	1	1	0	0	0	1	-0.887276	1.27049	1.18489		1	1	1	0	7	2	0	0	1	34	0.259744	-0.0937573	-0.69184	0.576021	0.429209	-0.187413	0.327587
25	255	810	Sheep	1	1	1	1	1	1	1	1	0	0	1	1	0	0	0	1	-0.887276	1.27049	1.18489		1	1	1	0	7	2	0	0	1	34	0.259744	-0.0937573	-0.69184	0.576021	0.429209	-0.187413	0.327587
25	256	811	Sheep	1	1	1	1	0	1	1	1	0	0	1	1	0	0	0	1	-0.887276	1.27049	1.18489		1	1	0	0	7	2	0	0	1	34	0.259744	-0.0937573	-0.69184	0.576021	0.429209	-0.187413	0.327587
25	256	812	Sheep	1	1	1	1	1	1	1	1	0	0	1	1	0	0	0	1	-0.887276	1.27049	1.18489		1	1	1	0	7	2	0	0	1	34	0.259744	-0.0937573	-0.69184	0.576021	0.429209	-0.187413	0.327587
25	256	813	Sheep	0	1	0	1	1	0	1	1	0	0	1	1	0	0	0	0	-0.887276	1.27049	1.18489		1	1	0	1	7	2	0	0	1	34	0.259744	-0.0937573	-0.69184	0.576021	0.429209	-0.187413	0.327587
25	257	814	Sheep	1	1	1	1	1	1	1	1	0	0	1	1	0	0	0	1	-0.887276	1.27049	1.18489		1	1	1	0	7	2	0	0	1	34	0.259744	-0.0937573	-0.69184	0.576021	0.429209	-0.187413	0.327587
25	257	815	Sheep	1	1	1	1	1	1	1	1	0	0	1	1	0	0	0	1	-0.887276	1.27049	1.18489		1	1	1	0	7	2	0	0	1	34	0.259744	-0.0937573	-0.69184	0.576021	0.429209	-0.187413	0.327587
25	257	816	Sheep	1	1	1	1	1	1	1	1	0	0	1	1	0	0	0	1	-0.887276	1.27049	1.18489		1	1	1	0	7	2	0	0	1	34	0.259744	-0.0937573	-0.69184	0.576021	0.429209	-0.187413	0.327587
25	258	817	Sheep	1	1	1	1	1	1	1	1	0	0	1	1	0	0	0	1	-0.887276	1.27049	1.18489		1	1	1	0	7	2	0	0	1	34	0.259744	-0.0937573	-0.69184	0.576021	0.429209	-0.187413	0.327587
25	258	818	Sheep	1	1	1	1	1	1	1	1	0	0	1	1	0	0	0	1	-0.887276	1.27049	1.18489		1	1	1	0	7	2	0	0	1	34	0.259744	-0.0937573	-0.69184	0.576021	0.429209	-0.187413	0.327587
25	258	819	Sheep	1	1	1	1	1	1	1	1	0	0	1	1	0	0	0	1	-0.887276	1.27049	1.18489		1	1	1	0	7	2	0	0	1	34	0.259744	-0.0937573	-0.69184	0.576021	0.429209	-0.187413	0.327587
25	259	820	Sheep	1	1	1	1	1	1	1	1	0	0	1	1	0	0	0	1	-0.887276	1.27049	1.18489		1	0	0	0	7	2	0	0	1	34	0.259744	-0.0937573	-0.69184	0.576021	0.429209	-0.187413	0.327587
25	259	821	Sheep	1	1	1	1	1	1	1	1	0	0	1	1	0	0	0	1	-0.887276	1.27049	1.18489		1	1	1	0	7	2	0	0	1	34	0.259744	-0.0937573	-0.69184	0.576021	0.429209	-0.187413	0.327587
25	260	822	Sheep	1	1	1	1	1	1	1	1	0	0	1	1	0	0	0	1	-0.887276	1.27049	1.18489		1	1	1	0	7	2	0	0	1	34	0.259744	-0.0937573	-0.69184	0.576021	0.429209	-0.187413	0.327587
25	260	823	Sheep	1	1	1	1	1	1	1	1	0	0	1	1	0	0	0	1	-0.887276	1.27049	1.18489		1	1	1	0	7	2	0	0	1	34	0.259744	-0.0937573	-0.69184	0.576021	0.429209	-0.187413	0.327587
25	260	824	Sheep	1	1	1	1	1	1	1	1	0	0	1	1	0	0	0	1	-0.887276	1.27049	1.18489		1	1	1	0	7	2	0	0	1	34	0.259744	-0.0937573	-0.69184	0.576021	0.429209	-0.187413	0.327587
24	261	825	Sheep	1	1	1	1	1	1	1	1	0	1	1	1	1	1	1	1	-0.887276	1.27049	1.18489		1	1	1	0	7	2	0	0	1	235	0.161723	-0.477499	-0.793816	-0.71697	-0.615208	-0.459721	-0.428293
24	261	826	Sheep	1	1	1	1	1	1	1	1	0	1	1	1	1	1	1	1	-0.887276	1.27049	1.18489		1	1	1	0	7	2	0	0	1	235	0.161723	-0.477499	-0.793816	-0.71697	-0.615208	-0.459721	-0.428293
24	261	827	Sheep	1	1	1	1	1	1	1	1	0	1	1	1	1	1	1	1	-0.887276	1.27049	1.18489		1	1	1	0	7	2	0	0	1	235	0.161723	-0.477499	-0.793816	-0.71697	-0.615208	-0.459721	-0.428293
24	262	828	Sheep	1	1	1	1	1	1	1	1	0	1	1	1	1	1	1	1	-0.887276	1.27049	1.18489		1	1	1	0	7	2	0	0	1	235	0.161723	-0.477499	-0.793816	-0.71697	-0.615208	-0.459721	-0.428293
24	262	829	Sheep	1	1	1	1	1	1	1	1	0	1	1	1	1	1	1	1	-0.887276	1.27049	1.18489		1	1	1	0	7	2	0	0	1	235	0.161723	-0.477499	-0.793816	-0.71697	-0.615208	-0.459721	-0.428293
24	262	830	Sheep	1	1	1	1	1	1	1	1	0	1	1	1	1	1	1	1	-0.887276	1.27049	1.18489		1	1	1	0	7	2	0	0	1	235	0.161723	-0.477499	-0.793816	-0.71697	-0.615208	-0.459721	-0.428293
24	263	831	Sheep	1	1	1	1	1	1	1	1	0	1	1	1	1	1	1	1	-0.887276	1.27049	1.18489		1	1	1	0	7	2	0	0	1	235	0.161723	-0.477499	-0.793816	-0.71697	-0.615208	-0.459721	-0.428293
24	263	832	Sheep	1	1	1	1	1	1	1	1	0	1	1	1	1	1	1	1	-0.887276	1.27049	1.18489		1	1	1	0	7	2	0	0	1	235	0.161723	-0.477499	-0.793816	-0.71697	-0.615208	-0.459721	-0.428293
24	263	833	Sheep	1	1	1	1	1	1	1	1	0	1	1	1	1	1	1	1	-0.887276	1.27049	1.18489		1	1	1	0	7	2	0	0	1	235	0.161723	-0.477499	-0.793816	-0.71697	-0.615208	-0.459721	-0.428293
24	264	834	Sheep	1	1	1	1	1	1	1	1	0	1	1	1	1	1	1	1	-0.887276	1.27049	1.18489		1	1	1	0	7	2	0	0	1	235	0.161723	-0.477499	-0.793816	-0.71697	-0.615208	-0.459721	-0.428293
24	264	835	Sheep	1	1	1	1	1	1	1	1	0	1	1	1	1	1	1	1	-0.887276	1.27049	1.18489		1	1	1	0	7	2	0	0	1	235	0.161723	-0.477499	-0.793816	-0.71697	-0.615208	-0.459721	-0.428293
24	264	836	Sheep	1	1	1	1	1	1	1	1	0	1	1	1	1	1	1	1	-0.887276	1.27049	1.18489		1	1	1	0	7	2	0	0	1	235	0.161723	-0.477499	-0.793816	-0.71697	-0.615208	-0.459721	-0.428293
24	265	837	Sheep	1	1	1	1	1	1	1	1	0	1	1	1	1	1	1	1	-0.887276	1.27049	1.18489		1	1	1	0	7	2	0	0	1	235	0.161723	-0.477499	-0.793816	-0.71697	-0.615208	-0.459721	-0.428293
24	265	838	Sheep	1	1	1	1	1	1	1	1	0	1	1	1	1	1	1	1	-0.887276	1.27049	1.18489		1	1	1	0	7	2	0	0	1	235	0.161723	-0.477499	-0.793816	-0.71697	-0.615208	-0.459721	-0.428293
24	265	839	Sheep	1	1	1	1	1	1	1	1	0	1	1	1	1	1	1	1	-0.887276	1.27049	1.18489		1	1	1	0	7	2	0	0	1	235	0.161723	-0.477499	-0.793816	-0.71697	-0.615208	-0.459721	-0.428293
24	266	840	Sheep	1	1	1	1	1	1	1	1	0	1	1	1	1	1	1	1	-0.887276	1.27049	1.18489		1	1	1	0	7	2	0	0	1	235	0.161723	-0.477499	-0.793816	-0.71697	-0.615208	-0.459721	-0.428293
24	266	841	Sheep	1	1	1	1	1	1	1	1	0	1	1	1	1	1	1	1	-0.887276	1.27049	1.18489		1	1	1	0	7	2	0	0	1	235	0.161723	-0.477499	-0.793816	-0.71697	-0.615208	-0.459721	-0.428293
24	266	842	Sheep	1	1	1	1	1	1	1	1	0	1	1	1	1	1	1	1	-0.887276	1.27049	1.18489		1	1	1	0	7	2	0	0	1	235	0.161723	-0.477499	-0.793816	-0.71697	-0.615208	-0.459721	-0.428293
24	267	843	Sheep	1	1	1	1	1	1	1	1	0	1	1	1	1	1	1	1	-0.887276	1.27049	1.18489		1	1	1	0	7	2	0	0	1	235	0.161723	-0.477499	-0.793816	-0.71697	-0.615208	-0.459721	-0.428293
24	267	844	Sheep	1	1	1	1	1	1	1	1	0	1	1	1	1	1	1	1	-0.887276	1.27049	1.18489		1	1	1	0	7	2	0	0	1	235	0.161723	-0.477499	-0.793816	-0.71697	-0.615208	-0.459721	-0.428293
24	267	845	Sheep	1	1	1	1	1	1	1	1	0	1	1	1	1	1	1	1	-0.887276	1.27049	1.18489		1	1	1	0	7	2	0	0	1	235	0.161723	-0.477499	-0.793816	-0.71697	-0.615208	-0.459721	-0.428293
24	268	846	Sheep	1	1	1	1	1	1	1	1	0	1	1	1	1	1	1	1	-0.887276	1.27049	1.18489		1	1	1	0	7	2	0	0	1	235	0.161723	-0.477499	-0.793816	-0.71697	-0.615208	-0.459721	-0.428293
24	268	847	Sheep	1	1	1	1	1	1	1	1	0	1	1	1	1	1	1	1	-0.887276	1.27049	1.18489		1	1	1	0	7	2	0	0	1	235	0.161723	-0.477499	-0.793816	-0.71697	-0.615208	-0.459721	-0.428293
24	268	848	Sheep	1	1	1	1	1	1	1	1	0	1	1	1	1	1	1	1	-0.887276	1.27049	1.18489		1	1	1	0	7	2	0	0	1	235	0.161723	-0.477499	-0.793816	-0.71697	-0.615208	-0.459721	-0.428293
24	269	849	Sheep	1	1	1	1	1	1	1	1	0	1	1	1	1	1	1	1	-0.887276	1.27049	1.18489		1	1	1	0	7	2	0	0	1	235	0.161723	-0.477499	-0.793816	-0.71697	-0.615208	-0.459721	-0.428293
24	269	850	Sheep	1	1	1	1	1	1	1	1	0	1	1	1	1	1	1	1	-0.887276	1.27049	1.18489		1	1	1	0	7	2	0	0	1	235	0.161723	-0.477499	-0.793816	-0.71697	-0.615208	-0.459721	-0.428293
24	269	851	Sheep	1	1	1	1	1	1	1	1	0	1	1	1	1	1	1	1	-0.887276	1.27049	1.18489		1	1	1	0	7	2	0	0	1	235	0.161723	-0.477499	-0.793816	-0.71697	-0.615208	-0.459721	-0.428293
24	270	852	Sheep	1	1	1	1	1	1	1	1	0	1	1	1	1	1	1	1	-0.887276	1.27049	1.18489		1	1	1	0	7	2	0	0	1	235	0.161723	-0.477499	-0.793816	-0.71697	-0.615208	-0.459721	-0.428293
24	270	853	Sheep	1	1	1	1	1	1	1	1	0	1	1	1	1	1	1	1	-0.887276	1.27049	1.18489		1	1	1	0	7	2	0	0	1	235	0.161723	-0.477499	-0.793816	-0.71697	-0.615208	-0.459721	-0.428293
24	270	854	Sheep	1	1	1	1	1	1	1	1	0	1	1	1	1	1	1	1	-0.887276	1.27049	1.18489		1	1	1	0	7	2	0	0	1	235	0.161723	-0.477499	-0.793816	-0.71697	-0.615208	-0.459721	-0.428293
31	271	855	Sheep	0	1	1	1	1	0	1	1	0	1	1	1	0	0	0	0	-1.32992	0.438616	1.07846	1.62332	1	1	0	1	7	2	0	1	0	210	-0.32838	-0.564029	-0.793816	-0.579418	-0.972353	-0.0913876	-1.53381
31	271	856	Sheep	1	1	1	1	1	1	1	1	0	1	1	1	0	0	0	1	-1.32992	0.438616	1.07846	1.62332	1	1	1	0	7	2	0	1	0	210	-0.32838	-0.564029	-0.793816	-0.579418	-0.972353	-0.0913876	-1.53381
31	271	857	Sheep	1	1	1	1	1	1	1	1	0	1	1	1	0	0	0	1	-1.32992	0.438616	1.07846	1.62332	1	1	1	0	7	2	0	1	0	210	-0.32838	-0.564029	-0.793816	-0.579418	-0.972353	-0.0913876	-1.53381
31	272	858	Sheep	1	1	1	1	1	1	1	1	0	1	1	1	0	0	0	1	-1.32992	0.438616	1.07846	1.62332	1	1	1	0	7	2	0	1	0	210	-0.32838	-0.564029	-0.793816	-0.579418	-0.972353	-0.0913876	-1.53381
31	272	859	Sheep	1	1	1	1	1	1	1	1	0	1	1	1	0	0	0	1	-1.32992	0.438616	1.07846	1.62332	1	1	1	0	7	2	0	1	0	210	-0.32838	-0.564029	-0.793816	-0.579418	-0.972353	-0.0913876	-1.53381
31	272	860	Sheep	1	1	1	1	1	1	1	1	0	1	1	1	0	0	0	1	-1.32992	0.438616	1.07846	1.62332	1	1	1	0	7	2	0	1	0	210	-0.32838	-0.564029	-0.793816	-0.579418	-0.972353	-0.0913876	-1.53381
31	273	861	Sheep	1	1	1	1	1	1	1	1	0	1	1	1	0	0	0	1	-1.32992	0.438616	1.07846	1.62332	1	1	1	0	7	2	0	1	0	210	-0.32838	-0.564029	-0.793816	-0.579418	-0.972353	-0.0913876	-1.53381
31	273	862	Sheep	1	1	1	1	1	1	1	1	0	1	1	1	0	0	0	1	-1.32992	0.438616	1.07846	1.62332	1	1	1	0	7	2	0	1	0	210	-0.32838	-0.564029	-0.793816	-0.579418	-0.972353	-0.0913876	-1.53381
31	273	863	Sheep	1	1	1	1	1	1	1	1	0	1	1	1	0	0	0	1	-1.32992	0.438616	1.07846	1.62332	1	1	1	0	7	2	0	1	0	210	-0.32838	-0.564029	-0.793816	-0.579418	-0.972353	-0.0913876	-1.53381
31	274	864	Sheep	0	1	0	1	0	1	1	1	0	1	1	1	0	0	0	0	-1.32992	0.438616	1.07846	1.62332	1	1	0	1	7	2	0	1	0	210	-0.32838	-0.564029	-0.793816	-0.579418	-0.972353	-0.0913876	-1.53381
31	274	865	Sheep	1	1	1	1	1	1	1	1	0	1	1	1	0	0	0	1	-1.32992	0.438616	1.07846	1.62332	1	1	1	0	7	2	0	1	0	210	-0.32838	-0.564029	-0.793816	-0.579418	-0.972353	-0.0913876	-1.53381
31	274	866	Sheep	1	1	1	1	1	1	1	1	0	1	1	1	0	0	0	1	-1.32992	0.438616	1.07846	1.62332	1	1	1	0	7	2	0	1	0	210	-0.32838	-0.564029	-0.793816	-0.579418	-0.972353	-0.0913876	-1.53381
31	275	867	Sheep	1	1	1	1	1	1	1	1	0	1	1	1	0	0	0	1	-1.32992	0.438616	1.07846	1.62332	1	1	1	0	7	2	0	1	0	210	-0.32838	-0.564029	-0.793816	-0.579418	-0.972353	-0.0913876	-1.53381
31	275	868	Sheep	1	1	1	1	1	1	1	1	0	1	1	1	0	0	0	1	-1.32992	0.438616	1.07846	1.62332	1	1	1	0	7	2	0	1	0	210	-0.32838	-0.564029	-0.793816	-0.579418	-0.972353	-0.0913876	-1.53381
31	275	869	Sheep	1	1	1	1	1	1	1	1	0	1	1	1	0	0	0	1	-1.32992	0.438616	1.07846	1.62332	1	1	1	0	7	2	0	1	0	210	-0.32838	-0.564029	-0.793816	-0.579418	-0.972353	-0.0913876	-1.53381
31	276	870	Sheep	1	1	1	1	1	1	1	1	0	1	1	1	0	0	0	1	-1.32992	0.438616	1.07846	1.62332	1	1	1	0	7	2	0	1	0	210	-0.32838	-0.564029	-0.793816	-0.579418	-0.972353	-0.0913876	-1.53381
31	276	871	Sheep	1	1	1	1	1	1	1	1	0	1	1	1	0	0	0	1	-1.32992	0.438616	1.07846	1.62332	1	1	1	0	7	2	0	1	0	210	-0.32838	-0.564029	-0.793816	-0.579418	-0.972353	-0.0913876	-1.53381
31	276	872	Sheep	1	1	1	1	1	1	1	1	0	1	1	1	0	0	0	1	-1.32992	0.438616	1.07846	1.62332	1	1	1	0	7	2	0	1	0	210	-0.32838	-0.564029	-0.793816	-0.579418	-0.972353	-0.0913876	-1.53381
31	276	873	Sheep	1	1	1	1	1	1	1	1	0	1	1	1	0	0	0	1	-1.32992	0.438616	1.07846	1.62332	1	1	1	0	7	2	0	1	0	210	-0.32838	-0.564029	-0.793816	-0.579418	-0.972353	-0.0913876	-1.53381
31	276	874	Sheep	1	1	1	1	1	1	1	1	0	1	1	1	0	0	0	1	-1.32992	0.438616	1.07846	1.62332	1	1	1	0	7	2	0	1	0	210	-0.32838	-0.564029	-0.793816	-0.579418	-0.972353	-0.0913876	-1.53381
31	277	875	Sheep	1	1	1	1	1	1	1	1	0	1	1	1	0	0	0	1	-1.32992	0.438616	1.07846	1.62332	1	1	1	0	7	2	0	1	0	210	-0.32838	-0.564029	-0.793816	-0.579418	-0.972353	-0.0913876	-1.53381
31	277	876	Sheep	1	1	1	1	1	1	1	1	0	1	1	1	0	0	0	1	-1.32992	0.438616	1.07846	1.62332	1	1	1	0	7	2	0	1	0	210	-0.32838	-0.564029	-0.793816	-0.579418	-0.972353	-0.0913876	-1.53381
31	277	877	Sheep	1	1	1	1	1	1	1	1	0	1	1	1	0	0	0	1	-1.32992	0.438616	1.07846	1.62332	1	1	1	0	7	2	0	1	0	210	-0.32838	-0.564029	-0.793816	-0.579418	-0.972353	-0.0913876	-1.53381
31	277	878	Sheep	0	1	0	1	0	1	1	1	0	1	1	1	0	0	0	0	-1.32992	0.438616	1.07846	1.62332	1	1	0	1	7	2	0	1	0	210	-0.32838	-0.564029	-0.793816	-0.579418	-0.972353	-0.0913876	-1.53381
31	277	879	Sheep	1	1	1	1	1	1	1	1	0	1	1	1	0	0	0	1	-1.32992	0.438616	1.07846	1.62332	1	1	1	0	7	2	0	1	0	210	-0.32838	-0.564029	-0.793816	-0.579418	-0.972353	-0.0913876	-1.53381
31	278	880	Sheep	1	1	1	1	1	1	1	1	0	1	1	1	0	0	0	1	-1.32992	0.438616	1.07846	1.62332	1	1	1	0	7	2	0	1	0	210	-0.32838	-0.564029	-0.793816	-0.579418	-0.972353	-0.0913876	-1.53381
31	278	881	Sheep	1	1	1	1	1	1	1	1	0	1	1	1	0	0	0	1	-1.32992	0.438616	1.07846	1.62332	1	1	1	0	7	2	0	1	0	210	-0.32838	-0.564029	-0.793816	-0.579418	-0.972353	-0.0913876	-1.53381
31	278	882	Sheep	1	1	1	1	1	1	1	1	0	1	1	1	0	0	0	1	-1.32992	0.438616	1.07846	1.62332	1	1	1	0	7	2	0	1	0	210	-0.32838	-0.564029	-0.793816	-0.579418	-0.972353	-0.0913876	-1.53381
31	278	883	Sheep	1	1	1	1	1	1	1	1	0	1	1	1	0	0	0	1	-1.32992	0.438616	1.07846	1.62332	1	1	1	0	7	2	0	1	0	210	-0.32838	-0.564029	-0.793816	-0.579418	-0.972353	-0.0913876	-1.53381
31	278	884	Sheep	1	1	1	1	1	1	1	1	0	1	1	1	0	0	0	1	-1.32992	0.438616	1.07846	1.62332	1	1	1	0	7	2	0	1	0	210	-0.32838	-0.564029	-0.793816	-0.579418	-0.972353	-0.0913876	-1.53381
31	279	885	Sheep	1	1	1	1	1	1	1	1	0	1	1	1	0	0	0	1	-1.32992	0.438616	1.07846	1.62332	1	1	1	0	7	2	0	1	0	210	-0.32838	-0.564029	-0.793816	-0.579418	-0.972353	-0.0913876	-1.53381
31	279	886	Sheep	1	1	1	1	1	1	1	1	0	1	1	1	0	0	0	1	-1.32992	0.438616	1.07846	1.62332	1	1	1	0	7	2	0	1	0	210	-0.32838	-0.564029	-0.793816	-0.579418	-0.972353	-0.0913876	-1.53381
31	279	887	Sheep	1	1	1	1	1	1	1	1	0	1	1	1	0	0	0	1	-1.32992	0.438616	1.07846	1.62332	1	1	1	0	7	2	0	1	0	210	-0.32838	-0.564029	-0.793816	-0.579418	-0.972353	-0.0913876	-1.53381
31	279	888	Sheep	1	1	1	1	1	1	1	1	0	1	1	1	0	0	0	1	-1.32992	0.438616	1.07846	1.62332	1	1	1	0	7	2	0	1	0	210	-0.32838	-0.564029	-0.793816	-0.579418	-0.972353	-0.0913876	-1.53381
31	279	889	Sheep	1	1	1	1	1	1	1	1	0	1	1	1	0	0	0	1	-1.32992	0.438616	1.07846	1.62332	1	1	1	0	7	2	0	1	0	210	-0.32838	-0.564029	-0.793816	-0.579418	-0.972353	-0.0913876	-1.53381
30	280	890	Sheep	1	1	1	1	1	1	1	1	1	1	1	0	1	1	0	1	0.177977	1.64617	1.26472		1	1	1	0	7	2	0	0	0	244	-0.0686255	-0.259293	-0.69184	-0.130713	-0.314274	-0.446754	0.214372
31	280	891	Sheep	1	1	1	1	1	1	1	1	0	1	1	1	0	0	0	1	-1.32992	0.438616	1.07846	1.62332	1	1	1	0	7	2	0	1	0	210	-0.32838	-0.564029	-0.793816	-0.579418	-0.972353	-0.0913876	-1.53381
31	280	892	Sheep	1	1	1	1	1	1	1	1	0	1	1	1	0	0	0	1	-1.32992	0.438616	1.07846	1.62332	1	1	1	0	7	2	0	1	0	210	-0.32838	-0.564029	-0.793816	-0.579418	-0.972353	-0.0913876	-1.53381
31	280	893	Sheep	1	1	1	1	1	1	1	1	0	1	1	1	0	0	0	1	-1.32992	0.438616	1.07846	1.62332	1	1	1	0	7	2	0	1	0	210	-0.32838	-0.564029	-0.793816	-0.579418	-0.972353	-0.0913876	-1.53381
31	280	894	Sheep	1	1	1	1	1	1	1	1	0	1	1	1	0	0	0	1	-1.32992	0.438616	1.07846	1.62332	1	1	1	0	7	2	0	1	0	210	-0.32838	-0.564029	-0.793816	-0.579418	-0.972353	-0.0913876	-1.53381
30	281	895	Cow	1	1	1	1	1	1	1	1	1	1	1	0	1	1	0	1	0.177977	1.64617	1.26472		1	1	1	0	7	2	0	0	0	244	-0.0686255	-0.259293	-0.69184	-0.130713	-0.314274	-0.446754	0.214372
30	281	896	Cow	1	1	1	1	1	1	1	1	1	1	1	0	1	1	0	1	0.177977	1.64617	1.26472		1	1	1	0	7	2	0	0	0	244	-0.0686255	-0.259293	-0.69184	-0.130713	-0.314274	-0.446754	0.214372
30	281	897	Cow	1	1	1	1	1	1	1	1	1	1	1	0	1	1	0	1	0.177977	1.64617	1.26472		1	1	1	0	7	2	0	0	0	244	-0.0686255	-0.259293	-0.69184	-0.130713	-0.314274	-0.446754	0.214372
30	282	898	Cow	0	1	1	1	1	1	1	1	1	1	1	0	1	1	0	0	0.177977	1.64617	1.26472		1	1	0	1	7	2	0	0	0	244	-0.0686255	-0.259293	-0.69184	-0.130713	-0.314274	-0.446754	0.214372
30	282	899	Cow	1	1	1	1	1	1	1	1	1	1	1	0	1	1	0	1	0.177977	1.64617	1.26472		1	1	1	0	7	2	0	0	0	244	-0.0686255	-0.259293	-0.69184	-0.130713	-0.314274	-0.446754	0.214372
30	282	900	Cow	0	1	1	1	1	1	1	1	1	1	1	0	1	1	0	0	0.177977	1.64617	1.26472		1	1	0	1	7	2	0	0	0	244	-0.0686255	-0.259293	-0.69184	-0.130713	-0.314274	-0.446754	0.214372
30	283	901	Cow	1	1	1	1	1	1	1	1	1	1	1	0	1	1	0	1	0.177977	1.64617	1.26472		1	1	1	0	7	2	0	0	0	244	-0.0686255	-0.259293	-0.69184	-0.130713	-0.314274	-0.446754	0.214372
30	283	902	Cow	1	1	1	1	1	1	1	1	1	1	1	0	1	1	0	1	0.177977	1.64617	1.26472		1	1	1	0	7	2	0	0	0	244	-0.0686255	-0.259293	-0.69184	-0.130713	-0.314274	-0.446754	0.214372
30	283	903	Cow	1	1	1	1	1	1	1	1	1	1	1	0	1	1	0	1	0.177977	1.64617	1.26472		1	1	1	0	7	2	0	0	0	244	-0.0686255	-0.259293	-0.69184	-0.130713	-0.314274	-0.446754	0.214372
30	284	904	Cow	1	1	1	1	1	1	1	1	1	1	1	0	1	1	0	1	0.177977	1.64617	1.26472		1	1	1	0	7	2	0	0	0	244	-0.0686255	-0.259293	-0.69184	-0.130713	-0.314274	-0.446754	0.214372
30	284	905	Cow	1	1	1	1	1	1	1	1	1	1	1	0	1	1	0	1	0.177977	1.64617	1.26472		1	1	1	0	7	2	0	0	0	244	-0.0686255	-0.259293	-0.69184	-0.130713	-0.314274	-0.446754	0.214372
30	284	906	Cow	1	1	1	1	1	1	1	1	1	1	1	0	1	1	0	1	0.177977	1.64617	1.26472		1	1	1	0	7	2	0	0	0	244	-0.0686255	-0.259293	-0.69184	-0.130713	-0.314274	-0.446754	0.214372
30	285	907	Cow	1	1	1	1	1	1	1	1	1	1	1	0	1	1	0	1	0.177977	1.64617	1.26472		1	1	1	0	7	2	0	0	0	244	-0.0686255	-0.259293	-0.69184	-0.130713	-0.314274	-0.446754	0.214372
30	285	908	Cow	1	1	1	1	1	1	1	1	1	1	1	0	1	1	0	1	0.177977	1.64617	1.26472		1	1	1	0	7	2	0	0	0	244	-0.0686255	-0.259293	-0.69184	-0.130713	-0.314274	-0.446754	0.214372
30	285	909	Cow	1	1	1	1	1	1	1	1	1	1	1	0	1	1	0	1	0.177977	1.64617	1.26472		1	1	1	0	7	2	0	0	0	244	-0.0686255	-0.259293	-0.69184	-0.130713	-0.314274	-0.446754	0.214372
30	286	910	Sheep	1	1	1	1	1	1	1	1	1	1	1	0	1	1	0	1	0.177977	1.64617	1.26472		1	1	1	0	7	2	0	0	0	244	-0.0686255	-0.259293	-0.69184	-0.130713	-0.314274	-0.446754	0.214372
30	286	911	Sheep	1	1	1	1	1	1	1	1	1	1	1	0	1	1	0	1	0.177977	1.64617	1.26472		1	1	1	0	7	2	0	0	0	244	-0.0686255	-0.259293	-0.69184	-0.130713	-0.314274	-0.446754	0.214372
30	286	912	Sheep	1	1	1	1	1	1	1	1	1	1	1	0	1	1	0	1	0.177977	1.64617	1.26472		1	1	1	0	7	2	0	0	0	244	-0.0686255	-0.259293	-0.69184	-0.130713	-0.314274	-0.446754	0.214372
30	286	913	Sheep	1	1	1	1	1	1	1	1	1	1	1	0	1	1	0	1	0.177977	1.64617	1.26472		1	1	1	0	7	2	0	0	0	244	-0.0686255	-0.259293	-0.69184	-0.130713	-0.314274	-0.446754	0.214372
30	286	914	Sheep	1	1	1	1	1	1	1	1	1	1	1	0	1	1	0	1	0.177977	1.64617	1.26472		1	1	1	0	7	2	0	0	0	244	-0.0686255	-0.259293	-0.69184	-0.130713	-0.314274	-0.446754	0.214372
30	287	915	Sheep	1	1	1	1	1	1	1	1	1	1	1	0	1	1	0	1	0.177977	1.64617	1.26472		1	1	1	0	7	2	0	0	0	244	-0.0686255	-0.259293	-0.69184	-0.130713	-0.314274	-0.446754	0.214372
30	287	916	Sheep	1	1	1	1	1	1	1	1	1	1	1	0	1	1	0	1	0.177977	1.64617	1.26472		1	1	1	0	7	2	0	0	0	244	-0.0686255	-0.259293	-0.69184	-0.130713	-0.314274	-0.446754	0.214372
30	287	917	Sheep	1	1	1	1	1	1	1	1	1	1	1	0	1	1	0	1	0.177977	1.64617	1.26472		1	1	1	0	7	2	0	0	0	244	-0.0686255	-0.259293	-0.69184	-0.130713	-0.314274	-0.446754	0.214372
30	287	918	Sheep	1	1	1	1	1	1	1	1	1	1	1	0	1	1	0	1	0.177977	1.64617	1.26472		1	1	1	0	7	2	0	0	0	244	-0.0686255	-0.259293	-0.69184	-0.130713	-0.314274	-0.446754	0.214372
30	287	919	Sheep	1	1	1	1	1	1	1	1	1	1	1	0	1	1	0	1	0.177977	1.64617	1.26472		1	1	1	0	7	2	0	0	0	244	-0.0686255	-0.259293	-0.69184	-0.130713	-0.314274	-0.446754	0.214372
30	287	920	Sheep	1	1	1	1	1	1	1	1	1	1	1	0	1	1	0	1	0.177977	1.64617	1.26472		1	1	1	0	7	2	0	0	0	244	-0.0686255	-0.259293	-0.69184	-0.130713	-0.314274	-0.446754	0.214372
30	288	921	Sheep	1	1	1	1	1	1	1	1	1	1	1	0	1	1	0	1	0.177977	1.64617	1.26472		1	1	1	0	7	2	0	0	0	244	-0.0686255	-0.259293	-0.69184	-0.130713	-0.314274	-0.446754	0.214372
30	288	922	Sheep	1	1	1	1	1	1	1	1	1	1	1	0	1	1	0	1	0.177977	1.64617	1.26472		1	1	1	0	7	2	0	0	0	244	-0.0686255	-0.259293	-0.69184	-0.130713	-0.314274	-0.446754	0.214372
30	288	923	Sheep	1	1	1	1	1	1	1	1	1	1	1	0	1	1	0	1	0.177977	1.64617	1.26472		1	1	1	0	7	2	0	0	0	244	-0.0686255	-0.259293	-0.69184	-0.130713	-0.314274	-0.446754	0.214372
30	288	924	Sheep	1	1	1	1	1	1	1	1	1	1	1	0	1	1	0	1	0.177977	1.64617	1.26472		1	1	1	0	7	2	0	0	0	244	-0.0686255	-0.259293	-0.69184	-0.130713	-0.314274	-0.446754	0.214372
30	288	925	Sheep	1	1	1	1	1	1	1	1	1	1	1	0	1	1	0	1	0.177977	1.64617	1.26472		1	1	1	0	7	2	0	0	0	244	-0.0686255	-0.259293	-0.69184	-0.130713	-0.314274	-0.446754	0.214372
30	289	926	Sheep	0	1	0	1	1	0	1	1	1	1	1	0	1	1	0	0	0.177977	1.64617	1.26472		1	1	0	1	7	2	0	0	0	244	-0.0686255	-0.259293	-0.69184	-0.130713	-0.314274	-0.446754	0.214372
30	289	927	Sheep	1	1	1	1	1	1	1	1	1	1	1	0	1	1	0	1	0.177977	1.64617	1.26472		1	1	1	0	7	2	0	0	0	244	-0.0686255	-0.259293	-0.69184	-0.130713	-0.314274	-0.446754	0.214372
30	289	928	Sheep	1	1	1	1	1	1	1	1	1	1	1	0	1	1	0	1	0.177977	1.64617	1.26472		1	1	1	0	7	2	0	0	0	244	-0.0686255	-0.259293	-0.69184	-0.130713	-0.314274	-0.446754	0.214372
30	289	929	Sheep	0	1	0	1	1	1	1	1	1	1	1	0	1	1	0	0	0.177977	1.64617	1.26472		1	1	0	1	7	2	0	0	0	244	-0.0686255	-0.259293	-0.69184	-0.130713	-0.314274	-0.446754	0.214372
30	289	930	Sheep	1	1	1	1	1	1	1	1	1	1	1	0	1	1	0	1	0.177977	1.64617	1.26472		1	1	1	0	7	2	0	0	0	244	-0.0686255	-0.259293	-0.69184	-0.130713	-0.314274	-0.446754	0.214372
30	290	931	Sheep	1	1	1	1	1	1	1	1	1	1	1	0	1	1	0	1	0.177977	1.64617	1.26472		1	1	1	0	7	2	0	0	0	244	-0.0686255	-0.259293	-0.69184	-0.130713	-0.314274	-0.446754	0.214372
30	290	932	Sheep	1	1	1	1	1	1	1	1	1	1	1	0	1	1	0	1	0.177977	1.64617	1.26472		1	1	1	0	7	2	0	0	0	244	-0.0686255	-0.259293	-0.69184	-0.130713	-0.314274	-0.446754	0.214372
30	290	933	Sheep	1	1	1	1	1	1	1	1	1	1	1	0	1	1	0	1	0.177977	1.64617	1.26472		1	1	1	0	7	2	0	0	0	244	-0.0686255	-0.259293	-0.69184	-0.130713	-0.314274	-0.446754	0.214372
30	290	934	Sheep	1	1	1	1	1	1	1	1	1	1	1	0	1	1	0	1	0.177977	1.64617	1.26472		1	1	1	0	7	2	0	0	0	244	-0.0686255	-0.259293	-0.69184	-0.130713	-0.314274	-0.446754	0.214372
30	290	935	Sheep	1	1	1	1	1	1	1	1	1	1	1	0	1	1	0	1	0.177977	1.64617	1.26472		1	1	1	0	7	2	0	0	0	244	-0.0686255	-0.259293	-0.69184	-0.130713	-0.314274	-0.446754	0.214372
32	291	936	Cow	1	1	1	1	1	1	1	1	1	1	1	1	1	0	0	1	0.0369161	1.21682	1.07846	0.18241	1	1	1	0	8	3	0	1	0	185	2.71026	0.259887		2.49796	3.90718	3.7875	1.09679
32	291	937	Cow	0	1	1	1	1	1	1	1	1	1	1	1	1	0	0	0	0.0369161	1.21682	1.07846	0.18241	1	1	0	1	8	3	0	1	0	185	2.71026	0.259887		2.49796	3.90718	3.7875	1.09679
32	291	938	Cow	1	1	1	1	1	1	1	1	1	1	1	1	1	0	0	1	0.0369161	1.21682	1.07846	0.18241	1	1	1	0	8	3	0	1	0	185	2.71026	0.259887		2.49796	3.90718	3.7875	1.09679
32	292	939	Cow	1	1	1	1	1	1	1	1	1	1	1	1	1	0	0	1	0.0369161	1.21682	1.07846	0.18241	1	1	1	0	8	3	0	1	0	185	2.71026	0.259887		2.49796	3.90718	3.7875	1.09679
32	292	940	Cow	1	1	1	1	1	1	1	1	1	1	1	1	1	0	0	1	0.0369161	1.21682	1.07846	0.18241	1	1	1	0	8	3	0	1	0	185	2.71026	0.259887		2.49796	3.90718	3.7875	1.09679
32	292	941	Cow	1	1	1	1	1	1	1	1	1	1	1	1	1	0	0	1	0.0369161	1.21682	1.07846	0.18241	1	1	1	0	8	3	0	1	0	185	2.71026	0.259887		2.49796	3.90718	3.7875	1.09679
32	293	942	Cow	1	1	1	1	1	1	1	1	1	1	1	1	1	0	0	1	0.0369161	1.21682	1.07846	0.18241	1	1	1	0	8	3	0	1	0	185	2.71026	0.259887		2.49796	3.90718	3.7875	1.09679
32	293	943	Cow	1	1	1	1	1	1	1	1	1	1	1	1	1	0	0	1	0.0369161	1.21682	1.07846	0.18241	1	1	1	0	8	3	0	1	0	185	2.71026	0.259887		2.49796	3.90718	3.7875	1.09679
32	293	944	Cow	0	1	1	1	1	1	1	1	1	1	1	1	1	0	0	0	0.0369161	1.21682	1.07846	0.18241	1	1	0	1	8	3	0	1	0	185	2.71026	0.259887		2.49796	3.90718	3.7875	1.09679
32	294	945	Cow	1	1	1	1	1	1	1	1	1	1	1	1	1	0	0	1	0.0369161	1.21682	1.07846	0.18241	1	1	1	0	8	3	0	1	0	185	2.71026	0.259887		2.49796	3.90718	3.7875	1.09679
32	294	946	Cow	1	1	1	1	1	1	1	1	1	1	1	1	1	0	0	1	0.0369161	1.21682	1.07846	0.18241	1	1	1	0	8	3	0	1	0	185	2.71026	0.259887		2.49796	3.90718	3.7875	1.09679
32	294	947	Cow	1	1	1	1	1	1	1	1	1	1	1	1	1	0	0	1	0.0369161	1.21682	1.07846	0.18241	1	1	1	0	8	3	0	1	0	185	2.71026	0.259887		2.49796	3.90718	3.7875	1.09679
32	295	948	Cow	1	1	1	1	1	1	1	1	1	1	1	1	1	0	0	1	0.0369161	1.21682	1.07846	0.18241	1	1	1	0	8	3	0	1	0	185	2.71026	0.259887		2.49796	3.90718	3.7875	1.09679
32	295	949	Cow	1	1	1	1	1	1	1	1	1	1	1	1	1	0	0	1	0.0369161	1.21682	1.07846	0.18241	1	1	1	0	8	3	0	1	0	185	2.71026	0.259887		2.49796	3.90718	3.7875	1.09679
32	295	950	Cow	1	1	1	1	1	1	1	1	1	1	1	1	1	0	0	1	0.0369161	1.21682	1.07846	0.18241	1	1	1	0	8	3	0	1	0	185	2.71026	0.259887		2.49796	3.90718	3.7875	1.09679
32	296	951	Sheep	1	1	0	1	0	1	1	1	0	1	1	1	1	0	0	1	0.0369161	1.21682	1.07846	0.18241	0	1	0	0	8	3	0	1	0	185	2.71026	0.259887		2.49796	3.90718	3.7875	1.09679
32	296	952	Sheep	1	1	0	1	0	1	1	1	0	1	1	1	1	0	0	1	0.0369161	1.21682	1.07846	0.18241	0	1	0	0	8	3	0	1	0	185	2.71026	0.259887		2.49796	3.90718	3.7875	1.09679
32	296	953	Sheep	1	1	1	1	1	1	1	1	0	1	1	1	1	0	0	1	0.0369161	1.21682	1.07846	0.18241	1	1	1	0	8	3	0	1	0	185	2.71026	0.259887		2.49796	3.90718	3.7875	1.09679
32	297	954	Sheep	1	1	1	1	1	1	1	1	0	1	1	1	1	0	0	1	0.0369161	1.21682	1.07846	0.18241	1	1	1	0	8	3	0	1	0	185	2.71026	0.259887		2.49796	3.90718	3.7875	1.09679
32	297	955	Sheep	1	1	1	1	1	1	1	1	0	1	1	1	1	0	0	1	0.0369161	1.21682	1.07846	0.18241	1	1	1	0	8	3	0	1	0	185	2.71026	0.259887		2.49796	3.90718	3.7875	1.09679
32	297	956	Sheep	1	1	1	1	1	1	1	1	0	1	1	1	1	0	0	1	0.0369161	1.21682	1.07846	0.18241	1	1	1	0	8	3	0	1	0	185	2.71026	0.259887		2.49796	3.90718	3.7875	1.09679
32	298	957	Sheep	1	1	1	1	1	1	1	1	0	1	1	1	1	0	0	1	0.0369161	1.21682	1.07846	0.18241	1	1	1	0	8	3	0	1	0	185	2.71026	0.259887		2.49796	3.90718	3.7875	1.09679
32	298	958	Sheep	1	1	1	1	1	1	1	1	0	1	1	1	1	0	0	1	0.0369161	1.21682	1.07846	0.18241	1	1	1	0	8	3	0	1	0	185	2.71026	0.259887		2.49796	3.90718	3.7875	1.09679
32	298	959	Sheep	1	1	1	1	1	1	1	1	0	1	1	1	1	0	0	1	0.0369161	1.21682	1.07846	0.18241	1	1	1	0	8	3	0	1	0	185	2.71026	0.259887		2.49796	3.90718	3.7875	1.09679
32	299	960	Sheep	1	1	1	1	1	1	1	1	0	1	1	1	1	0	0	1	0.0369161	1.21682	1.07846	0.18241	1	1	1	0	8	3	0	1	0	185	2.71026	0.259887		2.49796	3.90718	3.7875	1.09679
32	299	961	Sheep	1	1	1	1	1	1	1	1	0	1	1	1	1	0	0	1	0.0369161	1.21682	1.07846	0.18241	1	1	1	0	8	3	0	1	0	185	2.71026	0.259887		2.49796	3.90718	3.7875	1.09679
32	299	962	Sheep	1	1	1	1	1	1	1	1	0	1	1	1	1	0	0	1	0.0369161	1.21682	1.07846	0.18241	1	1	1	0	8	3	0	1	0	185	2.71026	0.259887		2.49796	3.90718	3.7875	1.09679
32	300	963	Sheep	1	1	1	1	1	1	1	1	0	1	1	1	1	0	0	1	0.0369161	1.21682	1.07846	0.18241	1	1	1	0	8	3	0	1	0	185	2.71026	0.259887		2.49796	3.90718	3.7875	1.09679
32	300	964	Sheep	1	1	1	1	1	1	1	1	0	1	1	1	1	0	0	1	0.0369161	1.21682	1.07846	0.18241	1	1	1	0	8	3	0	1	0	185	2.71026	0.259887		2.49796	3.90718	3.7875	1.09679
32	300	965	Sheep	1	1	1	1	1	1	1	1	0	1	1	1	1	0	0	1	0.0369161	1.21682	1.07846	0.18241	1	1	1	0	8	3	0	1	0	185	2.71026	0.259887		2.49796	3.90718	3.7875	1.09679
33	301	966	Cow	1	1	1	1	1	1	1	1	1	1	1	1	0	0	0	1	0.0369161	1.21682	1.07846	0.18241	1	1	1	0	8	3	1	0	0	61	-1.21057	0.0529673	0.123968	-0.505424	-0.913347	-0.787751	-0.394994
33	301	967	Cow	1	1	1	1	1	1	1	1	1	1	1	1	0	0	0	1	0.0369161	1.21682	1.07846	0.18241	1	1	1	0	8	3	1	0	0	61	-1.21057	0.0529673	0.123968	-0.505424	-0.913347	-0.787751	-0.394994
33	301	968	Cow	1	1	1	1	1	1	1	1	1	1	1	1	0	0	0	1	0.0369161	1.21682	1.07846	0.18241	1	1	1	0	8	3	1	0	0	61	-1.21057	0.0529673	0.123968	-0.505424	-0.913347	-0.787751	-0.394994
33	302	969	Cow	1	1	1	1	1	1	1	1	1	1	1	1	0	0	0	1	0.0369161	1.21682	1.07846	0.18241	1	1	1	0	8	3	1	0	0	61	-1.21057	0.0529673	0.123968	-0.505424	-0.913347	-0.787751	-0.394994
33	302	970	Cow	1	1	1	1	1	1	1	1	1	1	1	1	0	0	0	1	0.0369161	1.21682	1.07846	0.18241	1	1	1	0	8	3	1	0	0	61	-1.21057	0.0529673	0.123968	-0.505424	-0.913347	-0.787751	-0.394994
33	302	971	Cow	1	1	1	1	1	1	1	1	1	1	1	1	0	0	0	1	0.0369161	1.21682	1.07846	0.18241	1	1	1	0	8	3	1	0	0	61	-1.21057	0.0529673	0.123968	-0.505424	-0.913347	-0.787751	-0.394994
33	303	972	Cow	1	1	1	1	1	1	1	1	1	1	1	1	0	0	0	1	0.0369161	1.21682	1.07846	0.18241	1	1	1	0	8	3	1	0	0	61	-1.21057	0.0529673	0.123968	-0.505424	-0.913347	-0.787751	-0.394994
33	303	973	Cow	1	1	1	1	1	1	1	1	1	1	1	1	0	0	0	1	0.0369161	1.21682	1.07846	0.18241	1	1	1	0	8	3	1	0	0	61	-1.21057	0.0529673	0.123968	-0.505424	-0.913347	-0.787751	-0.394994
33	304	974	Cow	1	1	1	1	1	1	1	1	1	1	1	1	0	0	0	1	0.0369161	1.21682	1.07846	0.18241	1	1	1	0	8	3	1	0	0	61	-1.21057	0.0529673	0.123968	-0.505424	-0.913347	-0.787751	-0.394994
33	304	975	Cow	1	1	1	1	1	1	1	1	1	1	1	1	0	0	0	1	0.0369161	1.21682	1.07846	0.18241	1	1	1	0	8	3	1	0	0	61	-1.21057	0.0529673	0.123968	-0.505424	-0.913347	-0.787751	-0.394994
33	304	976	Cow	1	1	1	1	1	1	1	1	1	1	1	1	0	0	0	1	0.0369161	1.21682	1.07846	0.18241	1	1	1	0	8	3	1	0	0	61	-1.21057	0.0529673	0.123968	-0.505424	-0.913347	-0.787751	-0.394994
33	305	977	Cow	1	1	1	1	1	1	1	1	1	1	1	1	0	0	0	1	0.0369161	1.21682	1.07846	0.18241	1	1	1	0	8	3	1	0	0	61	-1.21057	0.0529673	0.123968	-0.505424	-0.913347	-0.787751	-0.394994
33	305	978	Cow	1	1	1	1	1	1	1	1	1	1	1	1	0	0	0	1	0.0369161	1.21682	1.07846	0.18241	1	1	1	0	8	3	1	0	0	61	-1.21057	0.0529673	0.123968	-0.505424	-0.913347	-0.787751	-0.394994
33	305	979	Cow	1	1	1	1	1	1	1	1	1	1	1	1	0	0	0	1	0.0369161	1.21682	1.07846	0.18241	1	1	1	0	8	3	1	0	0	61	-1.21057	0.0529673	0.123968	-0.505424	-0.913347	-0.787751	-0.394994
33	306	980	Cow	1	1	1	1	1	1	1	1	1	1	1	1	0	0	0	1	0.0369161	1.21682	1.07846	0.18241	1	1	1	0	8	3	1	0	0	61	-1.21057	0.0529673	0.123968	-0.505424	-0.913347	-0.787751	-0.394994
33	306	981	Cow	1	1	1	1	1	1	1	1	1	1	1	1	0	0	0	1	0.0369161	1.21682	1.07846	0.18241	1	1	1	0	8	3	1	0	0	61	-1.21057	0.0529673	0.123968	-0.505424	-0.913347	-0.787751	-0.394994
33	306	982	Cow	1	1	1	1	1	1	1	1	1	1	1	1	0	0	0	1	0.0369161	1.21682	1.07846	0.18241	1	1	1	0	8	3	1	0	0	61	-1.21057	0.0529673	0.123968	-0.505424	-0.913347	-0.787751	-0.394994
33	307	983	Cow	1	1	1	1	1	1	1	1	1	1	1	1	0	0	0	1	0.0369161	1.21682	1.07846	0.18241	1	1	1	0	8	3	1	0	0	61	-1.21057	0.0529673	0.123968	-0.505424	-0.913347	-0.787751	-0.394994
33	307	984	Cow	1	1	1	1	1	1	1	1	1	1	1	1	0	0	0	1	0.0369161	1.21682	1.07846	0.18241	1	1	1	0	8	3	1	0	0	61	-1.21057	0.0529673	0.123968	-0.505424	-0.913347	-0.787751	-0.394994
33	307	985	Cow	1	1	1	1	1	1	1	1	1	1	1	1	0	0	0	1	0.0369161	1.21682	1.07846	0.18241	1	1	1	0	8	3	1	0	0	61	-1.21057	0.0529673	0.123968	-0.505424	-0.913347	-0.787751	-0.394994
33	308	986	Cow	1	1	1	1	1	1	1	1	1	1	1	1	0	0	0	1	0.0369161	1.21682	1.07846	0.18241	1	1	1	0	8	3	1	0	0	61	-1.21057	0.0529673	0.123968	-0.505424	-0.913347	-0.787751	-0.394994
33	308	987	Cow	1	1	1	1	1	1	1	1	1	1	1	1	0	0	0	1	0.0369161	1.21682	1.07846	0.18241	1	1	1	0	8	3	1	0	0	61	-1.21057	0.0529673	0.123968	-0.505424	-0.913347	-0.787751	-0.394994
33	308	988	Cow	1	1	1	1	1	1	1	1	1	1	1	1	0	0	0	1	0.0369161	1.21682	1.07846	0.18241	1	1	1	0	8	3	1	0	0	61	-1.21057	0.0529673	0.123968	-0.505424	-0.913347	-0.787751	-0.394994
33	309	989	Cow	1	1	1	1	1	1	1	1	1	1	1	1	0	0	0	1	0.0369161	1.21682	1.07846	0.18241	1	1	1	0	8	3	1	0	0	61	-1.21057	0.0529673	0.123968	-0.505424	-0.913347	-0.787751	-0.394994
33	309	990	Cow	1	1	1	1	1	1	1	1	1	1	1	1	0	0	0	1	0.0369161	1.21682	1.07846	0.18241	1	1	1	0	8	3	1	0	0	61	-1.21057	0.0529673	0.123968	-0.505424	-0.913347	-0.787751	-0.394994
33	309	991	Cow	1	1	1	1	1	1	1	1	1	1	1	1	0	0	0	1	0.0369161	1.21682	1.07846	0.18241	1	1	1	0	8	3	1	0	0	61	-1.21057	0.0529673	0.123968	-0.505424	-0.913347	-0.787751	-0.394994
33	310	992	Cow	1	1	1	1	1	1	1	1	1	1	1	1	0	0	0	1	0.0369161	1.21682	1.07846	0.18241	1	1	1	0	8	3	1	0	0	61	-1.21057	0.0529673	0.123968	-0.505424	-0.913347	-0.787751	-0.394994
33	310	993	Cow	1	1	1	1	1	1	1	1	1	1	1	1	0	0	0	1	0.0369161	1.21682	1.07846	0.18241	1	1	1	0	8	3	1	0	0	61	-1.21057	0.0529673	0.123968	-0.505424	-0.913347	-0.787751	-0.394994
33	310	994	Cow	1	1	1	1	1	1	1	1	1	1	1	1	0	0	0	1	0.0369161	1.21682	1.07846	0.18241	1	1	1	0	8	3	1	0	0	61	-1.21057	0.0529673	0.123968	-0.505424	-0.913347	-0.787751	-0.394994
29	311	995	Sheep	1	1	1	1	1	1	1	1	0	1	1	0	0	0	0	1	-0.167379	0.492284	1.13168	1.18223	1	1	1	0	8	3	0	0	0	11	-0.475411	-0.620461	-0.793816	-0.0443868	-0.335082	-0.842072	0.600637
29	311	996	Sheep	1	1	1	1	1	1	1	1	0	1	1	0	0	0	0	1	-0.167379	0.492284	1.13168	1.18223	1	1	1	0	8	3	0	0	0	11	-0.475411	-0.620461	-0.793816	-0.0443868	-0.335082	-0.842072	0.600637
29	311	997	Sheep	1	1	1	1	1	1	1	1	0	1	1	0	0	0	0	1	-0.167379	0.492284	1.13168	1.18223	1	1	1	0	8	3	0	0	0	11	-0.475411	-0.620461	-0.793816	-0.0443868	-0.335082	-0.842072	0.600637
29	312	998	Sheep	1	1	1	1	1	1	1	1	0	1	1	0	0	0	0	1	-0.167379	0.492284	1.13168	1.18223	1	1	1	0	8	3	0	0	0	11	-0.475411	-0.620461	-0.793816	-0.0443868	-0.335082	-0.842072	0.600637
29	312	999	Sheep	1	1	1	1	1	1	1	1	0	1	1	0	0	0	0	1	-0.167379	0.492284	1.13168	1.18223	1	1	1	0	8	3	0	0	0	11	-0.475411	-0.620461	-0.793816	-0.0443868	-0.335082	-0.842072	0.600637
29	312	1000	Sheep	1	1	1	1	1	1	1	1	0	1	1	0	0	0	0	1	-0.167379	0.492284	1.13168	1.18223	1	1	1	0	8	3	0	0	0	11	-0.475411	-0.620461	-0.793816	-0.0443868	-0.335082	-0.842072	0.600637
29	313	1001	Sheep	1	1	1	1	1	1	1	1	0	1	1	0	0	0	0	1	-0.167379	0.492284	1.13168	1.18223	1	1	1	0	8	3	0	0	0	11	-0.475411	-0.620461	-0.793816	-0.0443868	-0.335082	-0.842072	0.600637
29	313	1002	Sheep	1	1	1	1	1	1	1	1	0	1	1	0	0	0	0	1	-0.167379	0.492284	1.13168	1.18223	1	1	1	0	8	3	0	0	0	11	-0.475411	-0.620461	-0.793816	-0.0443868	-0.335082	-0.842072	0.600637
29	313	1003	Sheep	1	1	1	1	1	1	1	1	0	1	1	0	0	0	0	1	-0.167379	0.492284	1.13168	1.18223	1	1	1	0	8	3	0	0	0	11	-0.475411	-0.620461	-0.793816	-0.0443868	-0.335082	-0.842072	0.600637
29	314	1004	Sheep	1	1	1	1	1	1	1	1	0	1	1	0	0	0	0	1	-0.167379	0.492284	1.13168	1.18223	1	1	1	0	8	3	0	0	0	11	-0.475411	-0.620461	-0.793816	-0.0443868	-0.335082	-0.842072	0.600637
29	314	1005	Sheep	1	1	1	1	1	1	1	1	0	1	1	0	0	0	0	1	-0.167379	0.492284	1.13168	1.18223	1	1	1	0	8	3	0	0	0	11	-0.475411	-0.620461	-0.793816	-0.0443868	-0.335082	-0.842072	0.600637
29	314	1006	Sheep	1	1	1	1	1	1	1	1	0	1	1	0	0	0	0	1	-0.167379	0.492284	1.13168	1.18223	1	1	1	0	8	3	0	0	0	11	-0.475411	-0.620461	-0.793816	-0.0443868	-0.335082	-0.842072	0.600637
29	315	1007	Sheep	1	1	1	1	1	1	1	1	0	1	1	0	0	0	0	1	-0.167379	0.492284	1.13168	1.18223	1	1	1	0	8	3	0	0	0	11	-0.475411	-0.620461	-0.793816	-0.0443868	-0.335082	-0.842072	0.600637
29	315	1008	Sheep	1	1	1	1	1	1	1	1	0	1	1	0	0	0	0	1	-0.167379	0.492284	1.13168	1.18223	1	1	1	0	8	3	0	0	0	11	-0.475411	-0.620461	-0.793816	-0.0443868	-0.335082	-0.842072	0.600637
29	315	1009	Sheep	1	1	1	1	1	1	1	1	0	1	1	0	0	0	0	1	-0.167379	0.492284	1.13168	1.18223	1	1	1	0	8	3	0	0	0	11	-0.475411	-0.620461	-0.793816	-0.0443868	-0.335082	-0.842072	0.600637
29	316	1010	Sheep	1	1	1	1	1	1	1	1	0	1	1	0	0	0	0	1	-0.167379	0.492284	1.13168	1.18223	1	1	1	0	8	3	0	0	0	11	-0.475411	-0.620461	-0.793816	-0.0443868	-0.335082	-0.842072	0.600637
29	316	1011	Sheep	1	1	1	1	1	1	1	1	0	1	1	0	0	0	0	1	-0.167379	0.492284	1.13168	1.18223	1	1	1	0	8	3	0	0	0	11	-0.475411	-0.620461	-0.793816	-0.0443868	-0.335082	-0.842072	0.600637
29	316	1012	Sheep	1	1	1	1	1	1	1	1	0	1	1	0	0	0	0	1	-0.167379	0.492284	1.13168	1.18223	1	1	1	0	8	3	0	0	0	11	-0.475411	-0.620461	-0.793816	-0.0443868	-0.335082	-0.842072	0.600637
29	317	1013	Sheep	1	1	1	1	1	1	1	1	0	1	1	0	0	0	0	1	-0.167379	0.492284	1.13168	1.18223	1	1	1	0	8	3	0	0	0	11	-0.475411	-0.620461	-0.793816	-0.0443868	-0.335082	-0.842072	0.600637
29	317	1014	Sheep	1	1	1	1	1	1	1	1	0	1	1	0	0	0	0	1	-0.167379	0.492284	1.13168	1.18223	1	1	1	0	8	3	0	0	0	11	-0.475411	-0.620461	-0.793816	-0.0443868	-0.335082	-0.842072	0.600637
29	317	1015	Sheep	1	1	1	1	1	1	1	1	0	1	1	0	0	0	0	1	-0.167379	0.492284	1.13168	1.18223	1	1	1	0	8	3	0	0	0	11	-0.475411	-0.620461	-0.793816	-0.0443868	-0.335082	-0.842072	0.600637
29	318	1016	Sheep	0	1	1	1	0	1	1	1	0	1	1	0	0	0	0	0	-0.167379	0.492284	1.13168	1.18223	1	1	0	1	8	3	0	0	0	11	-0.475411	-0.620461	-0.793816	-0.0443868	-0.335082	-0.842072	0.600637
29	318	1017	Sheep	1	1	1	1	1	1	1	1	0	1	1	0	0	0	0	1	-0.167379	0.492284	1.13168	1.18223	1	1	1	0	8	3	0	0	0	11	-0.475411	-0.620461	-0.793816	-0.0443868	-0.335082	-0.842072	0.600637
29	319	1018	Sheep	1	1	1	1	1	1	1	1	0	1	1	0	0	0	0	1	-0.167379	0.492284	1.13168	1.18223	1	1	1	0	8	3	0	0	0	11	-0.475411	-0.620461	-0.793816	-0.0443868	-0.335082	-0.842072	0.600637
29	319	1019	Sheep	1	1	1	1	1	1	1	1	0	1	1	0	0	0	0	1	-0.167379	0.492284	1.13168	1.18223	1	1	1	0	8	3	0	0	0	11	-0.475411	-0.620461	-0.793816	-0.0443868	-0.335082	-0.842072	0.600637
29	320	1020	Sheep	1	1	1	1	1	1	1	1	0	1	1	0	0	0	0	1	-0.167379	0.492284	1.13168	1.18223	1	1	1	0	8	3	0	0	0	11	-0.475411	-0.620461	-0.793816	-0.0443868	-0.335082	-0.842072	0.600637
29	320	1021	Sheep	1	1	1	1	1	1	1	1	0	1	1	0	0	0	0	1	-0.167379	0.492284	1.13168	1.18223	1	1	1	0	8	3	0	0	0	11	-0.475411	-0.620461	-0.793816	-0.0443868	-0.335082	-0.842072	0.600637
29	320	1022	Sheep	1	1	1	1	1	1	1	1	0	1	1	0	0	0	0	1	-0.167379	0.492284	1.13168	1.18223	1	1	1	0	8	3	0	0	0	11	-0.475411	-0.620461	-0.793816	-0.0443868	-0.335082	-0.842072	0.600637
35	321	1023	Sheep	1	1	1	1	1	1	1	1	0	1	1	0	1	0	0	1	-0.167379	0.492284	1.13168	1.18223	1	1	1	0	8	3	0	1	0	48	-0.169097	-0.469974	-0.69184	0.498233	-0.280423	-0.77198	1.34986
35	321	1024	Sheep	1	1	1	1	1	1	1	1	0	1	1	0	1	0	0	1	-0.167379	0.492284	1.13168	1.18223	1	1	1	0	8	3	0	1	0	48	-0.169097	-0.469974	-0.69184	0.498233	-0.280423	-0.77198	1.34986
35	322	1025	Sheep	0	1	1	1	1	1	1	1	0	1	1	0	1	0	0	0	-0.167379	0.492284	1.13168	1.18223	1	1	0	1	8	3	0	1	0	48	-0.169097	-0.469974	-0.69184	0.498233	-0.280423	-0.77198	1.34986
35	322	1026	Sheep	0	1	1	1	1	1	1	1	0	1	1	0	1	0	0	0	-0.167379	0.492284	1.13168	1.18223	1	1	0	1	8	3	0	1	0	48	-0.169097	-0.469974	-0.69184	0.498233	-0.280423	-0.77198	1.34986
35	322	1027	Sheep	0	1	1	1	1	1	1	1	0	1	1	0	1	0	0	0	-0.167379	0.492284	1.13168	1.18223	1	1	0	1	8	3	0	1	0	48	-0.169097	-0.469974	-0.69184	0.498233	-0.280423	-0.77198	1.34986
35	322	1028	Sheep	0	1	1	1	1	1	1	1	0	1	1	0	1	0	0	0	-0.167379	0.492284	1.13168	1.18223	1	1	0	1	8	3	0	1	0	48	-0.169097	-0.469974	-0.69184	0.498233	-0.280423	-0.77198	1.34986
35	323	1029	Sheep	1	1	1	1	1	1	1	1	0	1	1	0	1	0	0	1	-0.167379	0.492284	1.13168	1.18223	1	1	1	0	8	3	0	1	0	48	-0.169097	-0.469974	-0.69184	0.498233	-0.280423	-0.77198	1.34986
35	323	1030	Sheep	1	1	1	1	1	1	1	1	0	1	1	0	1	0	0	1	-0.167379	0.492284	1.13168	1.18223	1	1	1	0	8	3	0	1	0	48	-0.169097	-0.469974	-0.69184	0.498233	-0.280423	-0.77198	1.34986
35	323	1031	Sheep	1	1	1	1	1	1	1	1	0	1	1	0	1	0	0	1	-0.167379	0.492284	1.13168	1.18223	1	1	1	0	8	3	0	1	0	48	-0.169097	-0.469974	-0.69184	0.498233	-0.280423	-0.77198	1.34986
35	323	1032	Sheep	1	1	1	1	1	1	1	1	0	1	1	0	1	0	0	1	-0.167379	0.492284	1.13168	1.18223	1	1	1	0	8	3	0	1	0	48	-0.169097	-0.469974	-0.69184	0.498233	-0.280423	-0.77198	1.34986
35	324	1033	Sheep	1	1	1	1	1	1	1	1	0	1	1	0	1	0	0	1	-0.167379	0.492284	1.13168	1.18223	1	1	1	0	8	3	0	1	0	48	-0.169097	-0.469974	-0.69184	0.498233	-0.280423	-0.77198	1.34986
35	324	1034	Sheep	1	1	1	1	1	1	1	1	0	1	1	0	1	0	0	1	-0.167379	0.492284	1.13168	1.18223	1	1	1	0	8	3	0	1	0	48	-0.169097	-0.469974	-0.69184	0.498233	-0.280423	-0.77198	1.34986
35	324	1035	Sheep	1	1	1	1	1	1	1	1	0	1	1	0	1	0	0	1	-0.167379	0.492284	1.13168	1.18223	1	1	1	0	8	3	0	1	0	48	-0.169097	-0.469974	-0.69184	0.498233	-0.280423	-0.77198	1.34986
35	325	1036	Sheep	1	1	1	1	1	1	1	1	0	1	1	0	1	0	0	1	-0.167379	0.492284	1.13168	1.18223	1	1	1	0	8	3	0	1	0	48	-0.169097	-0.469974	-0.69184	0.498233	-0.280423	-0.77198	1.34986
35	325	1037	Sheep	0	1	1	1	0	0	1	1	0	1	1	0	1	0	0	0	-0.167379	0.492284	1.13168	1.18223	1	1	0	1	8	3	0	1	0	48	-0.169097	-0.469974	-0.69184	0.498233	-0.280423	-0.77198	1.34986
35	325	1038	Sheep	1	1	1	1	1	1	1	1	0	1	1	0	1	0	0	1	-0.167379	0.492284	1.13168	1.18223	1	1	1	0	8	3	0	1	0	48	-0.169097	-0.469974	-0.69184	0.498233	-0.280423	-0.77198	1.34986
35	325	1039	Sheep	1	1	1	1	1	1	1	1	0	1	1	0	1	0	0	1	-0.167379	0.492284	1.13168	1.18223	1	1	1	0	8	3	0	1	0	48	-0.169097	-0.469974	-0.69184	0.498233	-0.280423	-0.77198	1.34986
35	326	1040	Sheep	0	1	0	1	0	1	1	1	0	1	1	0	1	0	0	0	-0.167379	0.492284	1.13168	1.18223	1	1	0	1	8	3	0	1	0	48	-0.169097	-0.469974	-0.69184	0.498233	-0.280423	-0.77198	1.34986
35	326	1041	Sheep	1	1	1	1	1	1	1	1	0	1	1	0	1	0	0	1	-0.167379	0.492284	1.13168	1.18223	1	1	1	0	8	3	0	1	0	48	-0.169097	-0.469974	-0.69184	0.498233	-0.280423	-0.77198	1.34986
35	326	1042	Sheep	1	1	1	1	1	1	1	1	0	1	1	0	1	0	0	1	-0.167379	0.492284	1.13168	1.18223	1	1	1	0	8	3	0	1	0	48	-0.169097	-0.469974	-0.69184	0.498233	-0.280423	-0.77198	1.34986
35	326	1043	Sheep	1	1	1	1	1	1	1	1	0	1	1	0	1	0	0	1	-0.167379	0.492284	1.13168	1.18223	1	1	1	0	8	3	0	1	0	48	-0.169097	-0.469974	-0.69184	0.498233	-0.280423	-0.77198	1.34986
35	327	1044	Sheep	1	1	1	1	1	1	1	1	0	1	1	0	1	0	0	1	-0.167379	0.492284	1.13168	1.18223	1	1	1	0	8	3	0	1	0	48	-0.169097	-0.469974	-0.69184	0.498233	-0.280423	-0.77198	1.34986
35	327	1045	Sheep	1	1	1	1	1	1	1	1	0	1	1	0	1	0	0	1	-0.167379	0.492284	1.13168	1.18223	1	1	1	0	8	3	0	1	0	48	-0.169097	-0.469974	-0.69184	0.498233	-0.280423	-0.77198	1.34986
35	327	1046	Sheep	1	1	1	1	1	1	1	1	0	1	1	0	1	0	0	1	-0.167379	0.492284	1.13168	1.18223	1	1	1	0	8	3	0	1	0	48	-0.169097	-0.469974	-0.69184	0.498233	-0.280423	-0.77198	1.34986
35	328	1047	Sheep	1	1	1	1	1	1	1	1	0	1	1	0	1	0	0	1	-0.167379	0.492284	1.13168	1.18223	1	1	1	0	8	3	0	1	0	48	-0.169097	-0.469974	-0.69184	0.498233	-0.280423	-0.77198	1.34986
35	328	1048	Sheep	1	1	1	1	1	1	1	1	0	1	1	0	1	0	0	1	-0.167379	0.492284	1.13168	1.18223	1	1	1	0	8	3	0	1	0	48	-0.169097	-0.469974	-0.69184	0.498233	-0.280423	-0.77198	1.34986
35	328	1049	Sheep	1	1	1	1	1	1	1	1	0	1	1	0	1	0	0	1	-0.167379	0.492284	1.13168	1.18223	1	1	1	0	8	3	0	1	0	48	-0.169097	-0.469974	-0.69184	0.498233	-0.280423	-0.77198	1.34986
35	329	1050	Sheep	1	1	1	1	1	1	1	1	0	1	1	0	1	0	0	1	-0.167379	0.492284	1.13168	1.18223	1	1	1	0	8	3	0	1	0	48	-0.169097	-0.469974	-0.69184	0.498233	-0.280423	-0.77198	1.34986
35	329	1051	Sheep	1	1	1	1	1	1	1	1	0	1	1	0	1	0	0	1	-0.167379	0.492284	1.13168	1.18223	1	1	1	0	8	3	0	1	0	48	-0.169097	-0.469974	-0.69184	0.498233	-0.280423	-0.77198	1.34986
35	329	1052	Sheep	1	1	1	1	1	1	1	1	0	1	1	0	1	0	0	1	-0.167379	0.492284	1.13168	1.18223	1	1	1	0	8	3	0	1	0	48	-0.169097	-0.469974	-0.69184	0.498233	-0.280423	-0.77198	1.34986
35	330	1053	Sheep	1	1	1	1	1	1	1	1	0	1	1	0	1	0	0	1	-0.167379	0.492284	1.13168	1.18223	1	1	1	0	8	3	0	1	0	48	-0.169097	-0.469974	-0.69184	0.498233	-0.280423	-0.77198	1.34986
35	330	1054	Sheep	0	1	1	1	1	1	1	1	0	1	1	0	1	0	0	0	-0.167379	0.492284	1.13168	1.18223	1	1	0	1	8	3	0	1	0	48	-0.169097	-0.469974	-0.69184	0.498233	-0.280423	-0.77198	1.34986
35	330	1055	Sheep	0	1	1	1	1	1	1	1	0	1	1	0	1	0	0	0	-0.167379	0.492284	1.13168	1.18223	1	1	0	1	8	3	0	1	0	48	-0.169097	-0.469974	-0.69184	0.498233	-0.280423	-0.77198	1.34986
27	331	1056	Cow	0	1	1	1	1	1	1	1	1	1	1	1	1	1	1	0	1.36483	-0.124911	0.14717	0.0460706	1	1	0	1	9	3	0	0	0		-1.21057	-0.394731	0.8378	4.88378	0.161816	2.89978	-0.977721
27	331	1057	Cow	0	1	1	1	1	1	1	1	1	1	1	1	1	1	1	0	1.36483	-0.124911	0.14717	0.0460706	1	1	0	1	9	3	0	0	0		-1.21057	-0.394731	0.8378	4.88378	0.161816	2.89978	-0.977721
27	331	1058	Cow	0	1	1	1	1	1	1	1	1	1	1	1	1	1	1	0	1.36483	-0.124911	0.14717	0.0460706	1	1	0	1	9	3	0	0	0		-1.21057	-0.394731	0.8378	4.88378	0.161816	2.89978	-0.977721
27	332	1059	Cow	1	1	1	1	1	1	1	1	1	1	1	1	1	1	1	1	1.36483	-0.124911	0.14717	0.0460706	1	1	1	0	9	3	0	0	0		-1.21057	-0.394731	0.8378	4.88378	0.161816	2.89978	-0.977721
27	332	1060	Cow	1	1	1	1	1	1	1	1	1	1	1	1	1	1	1	1	1.36483	-0.124911	0.14717	0.0460706	1	1	1	0	9	3	0	0	0		-1.21057	-0.394731	0.8378	4.88378	0.161816	2.89978	-0.977721
27	332	1061	Cow	1	1	1	1	1	1	1	1	1	1	1	1	1	1	1	1	1.36483	-0.124911	0.14717	0.0460706	1	1	1	0	9	3	0	0	0		-1.21057	-0.394731	0.8378	4.88378	0.161816	2.89978	-0.977721
27	333	1062	Cow	1	1	1	1	1	1	1	1	1	1	1	1	1	1	1	1	1.36483	-0.124911	0.14717	0.0460706	1	1	1	0	9	3	0	0	0		-1.21057	-0.394731	0.8378	4.88378	0.161816	2.89978	-0.977721
27	333	1063	Cow	1	1	1	1	1	1	1	1	1	1	1	1	1	1	1	1	1.36483	-0.124911	0.14717	0.0460706	1	1	1	0	9	3	0	0	0		-1.21057	-0.394731	0.8378	4.88378	0.161816	2.89978	-0.977721
27	333	1064	Cow	1	1	1	1	1	1	1	1	1	1	1	1	1	1	1	1	1.36483	-0.124911	0.14717	0.0460706	1	1	1	0	9	3	0	0	0		-1.21057	-0.394731	0.8378	4.88378	0.161816	2.89978	-0.977721
27	334	1065	Cow	0	1	1	1	1	1	1	1	1	1	1	1	1	1	1	0	1.36483	-0.124911	0.14717	0.0460706	1	1	0	1	9	3	0	0	0		-1.21057	-0.394731	0.8378	4.88378	0.161816	2.89978	-0.977721
27	334	1066	Cow	1	1	1	1	1	1	1	1	1	1	1	1	1	1	1	1	1.36483	-0.124911	0.14717	0.0460706	1	1	1	0	9	3	0	0	0		-1.21057	-0.394731	0.8378	4.88378	0.161816	2.89978	-0.977721
27	334	1067	Cow	1	1	1	1	1	1	1	1	1	1	1	1	1	1	1	1	1.36483	-0.124911	0.14717	0.0460706	1	1	1	0	9	3	0	0	0		-1.21057	-0.394731	0.8378	4.88378	0.161816	2.89978	-0.977721
27	335	1068	Cow	1	1	1	1	1	1	1	1	1	1	1	1	1	1	1	1	1.36483	-0.124911	0.14717	0.0460706	1	1	1	0	9	3	0	0	0		-1.21057	-0.394731	0.8378	4.88378	0.161816	2.89978	-0.977721
27	335	1069	Cow	1	1	1	1	1	1	1	1	1	1	1	1	1	1	1	1	1.36483	-0.124911	0.14717	0.0460706	1	1	1	0	9	3	0	0	0		-1.21057	-0.394731	0.8378	4.88378	0.161816	2.89978	-0.977721
27	335	1070	Cow	1	1	1	1	1	1	1	1	1	1	1	1	1	1	1	1	1.36483	-0.124911	0.14717	0.0460706	1	1	1	0	9	3	0	0	0		-1.21057	-0.394731	0.8378	4.88378	0.161816	2.89978	-0.977721
27	336	1071	Cow	0	1	1	1	1	1	1	1	1	1	1	1	1	1	1	0	1.36483	-0.124911	0.14717	0.0460706	1	1	0	1	9	3	0	0	0		-1.21057	-0.394731	0.8378	4.88378	0.161816	2.89978	-0.977721
27	336	1072	Cow	0	1	1	1	1	1	1	1	1	1	1	1	1	1	1	0	1.36483	-0.124911	0.14717	0.0460706	1	1	0	1	9	3	0	0	0		-1.21057	-0.394731	0.8378	4.88378	0.161816	2.89978	-0.977721
27	336	1073	Cow	0	1	1	1	1	1	1	1	1	1	1	1	1	1	1	0	1.36483	-0.124911	0.14717	0.0460706	1	1	0	1	9	3	0	0	0		-1.21057	-0.394731	0.8378	4.88378	0.161816	2.89978	-0.977721
27	337	1074	Cow	1	1	1	1	1	1	1	1	1	1	1	1	1	1	1	1	1.36483	-0.124911	0.14717	0.0460706	1	1	1	0	9	3	0	0	0		-1.21057	-0.394731	0.8378	4.88378	0.161816	2.89978	-0.977721
27	337	1075	Cow	0	1	1	1	0	1	1	1	1	1	1	1	1	1	1	0	1.36483	-0.124911	0.14717	0.0460706	1	1	0	1	9	3	0	0	0		-1.21057	-0.394731	0.8378	4.88378	0.161816	2.89978	-0.977721
27	337	1076	Cow	1	1	1	1	1	1	1	1	1	1	1	1	1	1	1	1	1.36483	-0.124911	0.14717	0.0460706	1	1	1	0	9	3	0	0	0		-1.21057	-0.394731	0.8378	4.88378	0.161816	2.89978	-0.977721
27	338	1077	Cow	1	1	1	1	1	1	1	1	1	1	1	1	1	1	1	1	1.36483	-0.124911	0.14717	0.0460706	1	1	1	0	9	3	0	0	0		-1.21057	-0.394731	0.8378	4.88378	0.161816	2.89978	-0.977721
27	338	1078	Cow	1	1	1	1	1	1	1	1	1	1	1	1	1	1	1	1	1.36483	-0.124911	0.14717	0.0460706	1	1	1	0	9	3	0	0	0		-1.21057	-0.394731	0.8378	4.88378	0.161816	2.89978	-0.977721
27	338	1079	Cow	0	1	1	1	0	1	1	1	1	1	1	1	1	1	1	0	1.36483	-0.124911	0.14717	0.0460706	1	1	0	1	9	3	0	0	0		-1.21057	-0.394731	0.8378	4.88378	0.161816	2.89978	-0.977721
27	339	1080	Cow	0	1	1	1	1	1	1	1	1	1	1	1	1	1	1	0	1.36483	-0.124911	0.14717	0.0460706	1	1	0	1	9	3	0	0	0		-1.21057	-0.394731	0.8378	4.88378	0.161816	2.89978	-0.977721
27	339	1081	Cow	0	1	1	1	1	1	1	1	1	1	1	1	1	1	1	0	1.36483	-0.124911	0.14717	0.0460706	1	1	0	1	9	3	0	0	0		-1.21057	-0.394731	0.8378	4.88378	0.161816	2.89978	-0.977721
27	339	1082	Cow	0	1	1	1	1	1	1	1	1	1	1	1	1	1	1	0	1.36483	-0.124911	0.14717	0.0460706	1	1	0	1	9	3	0	0	0		-1.21057	-0.394731	0.8378	4.88378	0.161816	2.89978	-0.977721
27	340	1083	Cow	1	1	1	1	1	1	1	1	1	1	1	1	1	1	1	1	1.36483	-0.124911	0.14717	0.0460706	1	1	1	0	9	3	0	0	0		-1.21057	-0.394731	0.8378	4.88378	0.161816	2.89978	-0.977721
27	340	1084	Cow	1	1	1	1	1	1	1	1	1	1	1	1	1	1	1	1	1.36483	-0.124911	0.14717	0.0460706	1	1	1	0	9	3	0	0	0		-1.21057	-0.394731	0.8378	4.88378	0.161816	2.89978	-0.977721
27	340	1085	Cow	1	1	1	1	1	1	1	1	1	1	1	1	1	1	1	1	1.36483	-0.124911	0.14717	0.0460706	1	1	1	0	9	3	0	0	0		-1.21057	-0.394731	0.8378	4.88378	0.161816	2.89978	-0.977721
28	341	1086	Cow	1	1	1	1	1	1	1	1	1	1	1	1	0	0	0	1	0.878418	-0.715273	-0.411604	-2.11664	1	1	1	0	10	3	0	0	1	131	-1.21057	0.143259	-0.487888	-0.587007	-0.575146	-0.414161	-0.50821
28	341	1087	Cow	1	1	1	1	1	1	1	1	1	1	1	1	0	0	0	1	0.878418	-0.715273	-0.411604	-2.11664	1	1	1	0	10	3	0	0	1	131	-1.21057	0.143259	-0.487888	-0.587007	-0.575146	-0.414161	-0.50821
28	341	1088	Cow	1	1	1	1	1	1	1	1	1	1	1	1	0	0	0	1	0.878418	-0.715273	-0.411604	-2.11664	1	1	1	0	10	3	0	0	1	131	-1.21057	0.143259	-0.487888	-0.587007	-0.575146	-0.414161	-0.50821
28	342	1089	Cow	1	1	1	1	1	1	1	1	1	1	1	1	0	0	0	1	0.878418	-0.715273	-0.411604	-2.11664	1	1	1	0	10	3	0	0	1	131	-1.21057	0.143259	-0.487888	-0.587007	-0.575146	-0.414161	-0.50821
28	342	1090	Cow	1	1	1	1	1	1	1	1	1	1	1	1	0	0	0	1	0.878418	-0.715273	-0.411604	-2.11664	1	1	1	0	10	3	0	0	1	131	-1.21057	0.143259	-0.487888	-0.587007	-0.575146	-0.414161	-0.50821
28	342	1091	Cow	1	1	1	1	1	1	1	1	1	1	1	1	0	0	0	1	0.878418	-0.715273	-0.411604	-2.11664	1	1	1	0	10	3	0	0	1	131	-1.21057	0.143259	-0.487888	-0.587007	-0.575146	-0.414161	-0.50821
28	343	1092	Cow	0	1	1	1	0	1	0	1	1	1	1	1	0	0	0	0	0.878418	-0.715273	-0.411604	-2.11664	1	1	0	1	10	3	0	0	1	131	-1.21057	0.143259	-0.487888	-0.587007	-0.575146	-0.414161	-0.50821
28	343	1093	Cow	1	1	1	1	1	1	1	1	1	1	1	1	0	0	0	1	0.878418	-0.715273	-0.411604	-2.11664	1	1	1	0	10	3	0	0	1	131	-1.21057	0.143259	-0.487888	-0.587007	-0.575146	-0.414161	-0.50821
28	343	1094	Cow	1	1	1	1	1	1	1	1	1	1	1	1	0	0	0	1	0.878418	-0.715273	-0.411604	-2.11664	1	1	1	0	10	3	0	0	1	131	-1.21057	0.143259	-0.487888	-0.587007	-0.575146	-0.414161	-0.50821
28	344	1095	Cow	1	1	1	1	1	1	1	1	1	1	1	1	0	0	0	1	0.878418	-0.715273	-0.411604	-2.11664	1	1	1	0	10	3	0	0	1	131	-1.21057	0.143259	-0.487888	-0.587007	-0.575146	-0.414161	-0.50821
28	344	1096	Cow	1	1	1	1	1	1	1	1	1	1	1	1	0	0	0	1	0.878418	-0.715273	-0.411604	-2.11664	1	1	1	0	10	3	0	0	1	131	-1.21057	0.143259	-0.487888	-0.587007	-0.575146	-0.414161	-0.50821
28	344	1097	Cow	1	1	1	1	1	1	1	1	1	1	1	1	0	0	0	1	0.878418	-0.715273	-0.411604	-2.11664	1	1	1	0	10	3	0	0	1	131	-1.21057	0.143259	-0.487888	-0.587007	-0.575146	-0.414161	-0.50821
28	345	1098	Cow	1	1	1	1	1	1	1	1	1	1	1	1	0	0	0	1	0.878418	-0.715273	-0.411604	-2.11664	1	1	1	0	10	3	0	0	1	131	-1.21057	0.143259	-0.487888	-0.587007	-0.575146	-0.414161	-0.50821
28	345	1099	Cow	1	1	1	1	1	1	1	1	1	1	1	1	0	0	0	1	0.878418	-0.715273	-0.411604	-2.11664	1	1	1	0	10	3	0	0	1	131	-1.21057	0.143259	-0.487888	-0.587007	-0.575146	-0.414161	-0.50821
28	345	1100	Cow	0	1	1	1	1	1	1	1	1	1	1	1	0	0	0	1	0.878418	-0.715273	-0.411604	-2.11664	1	1	0	1	10	3	0	0	1	131	-1.21057	0.143259	-0.487888	-0.587007	-0.575146	-0.414161	-0.50821
28	346	1101	Cow	1	1	1	1	1	1	1	1	1	1	1	1	0	0	0	1	0.878418	-0.715273	-0.411604	-2.11664	1	1	1	0	10	3	0	0	1	131	-1.21057	0.143259	-0.487888	-0.587007	-0.575146	-0.414161	-0.50821
28	346	1102	Cow	1	1	1	1	1	1	1	1	1	1	1	1	0	0	0	1	0.878418	-0.715273	-0.411604	-2.11664	1	1	1	0	10	3	0	0	1	131	-1.21057	0.143259	-0.487888	-0.587007	-0.575146	-0.414161	-0.50821
28	346	1103	Cow	1	1	1	1	1	1	1	1	1	1	1	1	0	0	0	1	0.878418	-0.715273	-0.411604	-2.11664	1	1	1	0	10	3	0	0	1	131	-1.21057	0.143259	-0.487888	-0.587007	-0.575146	-0.414161	-0.50821
28	347	1104	Cow	1	1	1	1	1	1	1	1	1	1	1	1	0	0	0	1	0.878418	-0.715273	-0.411604	-2.11664	1	1	1	0	10	3	0	0	1	131	-1.21057	0.143259	-0.487888	-0.587007	-0.575146	-0.414161	-0.50821
28	347	1105	Cow	1	1	1	1	1	1	1	1	1	1	1	1	0	0	0	1	0.878418	-0.715273	-0.411604	-2.11664	1	1	1	0	10	3	0	0	1	131	-1.21057	0.143259	-0.487888	-0.587007	-0.575146	-0.414161	-0.50821
28	347	1106	Cow	1	1	1	1	1	1	1	1	1	1	1	1	0	0	0	1	0.878418	-0.715273	-0.411604	-2.11664	1	1	1	0	10	3	0	0	1	131	-1.21057	0.143259	-0.487888	-0.587007	-0.575146	-0.414161	-0.50821
28	348	1107	Cow	1	1	1	1	1	1	1	1	1	1	1	1	0	0	0	1	0.878418	-0.715273	-0.411604	-2.11664	1	1	1	0	10	3	0	0	1	131	-1.21057	0.143259	-0.487888	-0.587007	-0.575146	-0.414161	-0.50821
28	348	1108	Cow	1	1	1	1	1	1	1	1	1	1	1	1	0	0	0	1	0.878418	-0.715273	-0.411604	-2.11664	1	1	1	0	10	3	0	0	1	131	-1.21057	0.143259	-0.487888	-0.587007	-0.575146	-0.414161	-0.50821
28	348	1109	Cow	1	1	1	1	1	1	1	1	1	1	1	1	0	0	0	1	0.878418	-0.715273	-0.411604	-2.11664	1	1	1	0	10	3	0	0	1	131	-1.21057	0.143259	-0.487888	-0.587007	-0.575146	-0.414161	-0.50821
28	349	1110	Cow	1	1	1	1	1	1	1	1	1	1	1	1	0	0	0	1	0.878418	-0.715273	-0.411604	-2.11664	1	1	1	0	10	3	0	0	1	131	-1.21057	0.143259	-0.487888	-0.587007	-0.575146	-0.414161	-0.50821
28	349	1111	Cow	1	1	1	1	1	1	1	1	1	1	1	1	0	0	0	1	0.878418	-0.715273	-0.411604	-2.11664	1	1	1	0	10	3	0	0	1	131	-1.21057	0.143259	-0.487888	-0.587007	-0.575146	-0.414161	-0.50821
28	349	1112	Cow	1	1	1	1	1	1	1	1	1	1	1	1	0	0	0	1	0.878418	-0.715273	-0.411604	-2.11664	1	1	1	0	10	3	0	0	1	131	-1.21057	0.143259	-0.487888	-0.587007	-0.575146	-0.414161	-0.50821
28	350	1113	Cow	1	1	1	1	1	1	1	1	1	1	1	1	0	0	0	1	0.878418	-0.715273	-0.411604	-2.11664	1	1	1	0	10	3	0	0	1	131	-1.21057	0.143259	-0.487888	-0.587007	-0.575146	-0.414161	-0.50821
28	350	1114	Cow	1	1	1	1	1	1	1	1	1	1	1	1	0	0	0	1	0.878418	-0.715273	-0.411604	-2.11664	1	1	1	0	10	3	0	0	1	131	-1.21057	0.143259	-0.487888	-0.587007	-0.575146	-0.414161	-0.50821
28	350	1115	Cow	1	1	1	1	1	1	1	1	1	1	1	1	0	0	0	1	0.878418	-0.715273	-0.411604	-2.11664	1	1	1	0	10	3	0	0	1	131	-1.21057	0.143259	-0.487888	-0.587007	-0.575146	-0.414161	-0.50821
